# Supplementary material for: “Watching Eyes” Triggers Third-Party Punishment: The Role of Emotion Within the Eyes
Source: Front Psychol. 2021 Jul 15;12:681664. doi: 10.3389/fpsyg.2021.681664 (PMC8320698; doi:10.3389/fpsyg.2021.681664)
Supplement: Supplementary file 1 [file Data_Sheet_1.ZIP]

Archive with 66 entries (63 files):
- 03 Materials and Data/
- __MACOSX/._03 Materials and Data
- 03 Materials and Data/.DS_Store
- __MACOSX/03 Materials and Data/._.DS_Store
- 03 Materials and Data/Materials /
- 03 Materials and Data/Data/
- 03 Materials and Data/Materials /m.jpg
- __MACOSX/03 Materials and Data/Materials /._m.jpg
- 03 Materials and Data/Materials /e2.jpg
- __MACOSX/03 Materials and Data/Materials /._e2.jpg
- 03 Materials and Data/Materials /p3.jpg
- __MACOSX/03 Materials and Data/Materials /._p3.jpg
- 03 Materials and Data/Materials /p2.jpg
- __MACOSX/03 Materials and Data/Materials /._p2.jpg
- 03 Materials and Data/Materials /e3.jpg
- __MACOSX/03 Materials and Data/Materials /._e3.jpg
- 03 Materials and Data/Materials /e1.jpg
- __MACOSX/03 Materials and Data/Materials /._e1.jpg
- 03 Materials and Data/Materials /p1.jpg
- __MACOSX/03 Materials and Data/Materials /._p1.jpg
- 03 Materials and Data/Materials /e4.jpg
- __MACOSX/03 Materials and Data/Materials /._e4.jpg
- 03 Materials and Data/Materials /p5.jpg
- __MACOSX/03 Materials and Data/Materials /._p5.jpg
- 03 Materials and Data/Materials /p4.jpg
- __MACOSX/03 Materials and Data/Materials /._p4.jpg
- 03 Materials and Data/Materials /e5.jpg
- __MACOSX/03 Materials and Data/Materials /._e5.jpg
- 03 Materials and Data/Materials /p6.jpg
- __MACOSX/03 Materials and Data/Materials /._p6.jpg
- 03 Materials and Data/Materials /e6.jpg
- __MACOSX/03 Materials and Data/Materials /._e6.jpg
- 03 Materials and Data/Materials /c1.jpg
- __MACOSX/03 Materials and Data/Materials /._c1.jpg
- 03 Materials and Data/Materials /n6.jpg
- __MACOSX/03 Materials and Data/Materials /._n6.jpg
- 03 Materials and Data/Materials /c2.jpg
- __MACOSX/03 Materials and Data/Materials /._c2.jpg
- 03 Materials and Data/Materials /n5.jpg
- __MACOSX/03 Materials and Data/Materials /._n5.jpg
- 03 Materials and Data/Materials /n4.jpg
- __MACOSX/03 Materials and Data/Materials /._n4.jpg
- 03 Materials and Data/Materials /c3.jpg
- __MACOSX/03 Materials and Data/Materials /._c3.jpg
- 03 Materials and Data/Materials /n1.jpg
- __MACOSX/03 Materials and Data/Materials /._n1.jpg
- 03 Materials and Data/Materials /c6.jpg
- __MACOSX/03 Materials and Data/Materials /._c6.jpg
- 03 Materials and Data/Materials /c4.jpg
- __MACOSX/03 Materials and Data/Materials /._c4.jpg
- 03 Materials and Data/Materials /n3.jpg
- __MACOSX/03 Materials and Data/Materials /._n3.jpg
- 03 Materials and Data/Materials /n2.jpg
- __MACOSX/03 Materials and Data/Materials /._n2.jpg
- 03 Materials and Data/Materials /f.jpg
- __MACOSX/03 Materials and Data/Materials /._f.jpg
- 03 Materials and Data/Materials /c5.jpg
- __MACOSX/03 Materials and Data/Materials /._c5.jpg
- 03 Materials and Data/Data/Experiment 2.xlsx
- __MACOSX/03 Materials and Data/Data/._Experiment 2.xlsx
- 03 Materials and Data/Data/Experiment 1.xlsx
- __MACOSX/03 Materials and Data/Data/._Experiment 1.xlsx
- 03 Materials and Data/Data/Experiment1.txt
- __MACOSX/03 Materials and Data/Data/._Experiment1.txt
- 03 Materials and Data/Data/Experiment2.txt
- __MACOSX/03 Materials and Data/Data/._Experiment2.txt
