# Supplementary material for: “Watching Eyes” Triggers Third-Party Punishment: The Role of Emotion Within the Eyes
Source: Front Psychol. 2021 Jul 15;12:681664. doi: 10.3389/fpsyg.2021.681664 (PMC8320698; doi:10.3389/fpsyg.2021.681664)
Supplement: Supplementary file 1 [file Data_Sheet_1.ZIP › 03 Materials and Data/Data/Experiment 2.xlsx]

## Sheet: Sheet1
subject ID	spilts	positive\negative eyes	punish or not	gender			spilts
		1=positive 0=negative	0=not punish 1=punish	1=女 2=男
1	'50/50'	1	0	1			5
1	'50/50'	1	0	1			5
1	'50/50'	1	0	1			5
1	'50/50'	1	0	1			5
1	'50/50'	1	0	1			5
1	'50/50'	1	0	1			5
1	'50/50'	1	0	1			5
1	'50/50'	1	0	2			5
1	'50/50'	1	0	2			5
1	'50/50'	1	0	1			5
1	'50/50'	1	0	1			5
1	'50/50'	1	0	1			5
1	'50/50'	1	0	2			5
1	'50/50'	1	0	1			5
1	'50/50'	1	1	2			5
1	'50/50'	1	0	1			5
1	'50/50'	1	0	1			5
1	'50/50'	1	0	1			5
1	'50/50'	1	0	1			5
1	'50/50'	1	0	1			5
1	'50/50'	1	0	2			5
1	'50/50'	1	0	1			5
1	'50/50'	1	0	1			5
1	'50/50'	1	0	1			5
1	'50/50'	1	0	2			5
1	'50/50'	1	0	1			5
1	'50/50'	1	0	1			5
1	'50/50'	1	0	1			5
1	'50/50'	1	0	1			5
1	'50/50'	1	0	1			5
1	'50/50'	0	0	1			5
1	'50/50'	0	0	2			5
1	'50/50'	0	0	2			5
1	'50/50'	0	0	2			5
1	'50/50'	0	0	1			5
1	'50/50'	0	0	1			5
1	'50/50'	0	0	1			5
1	'50/50'	0	0	1			5
1	'50/50'	0	0	2			5
1	'50/50'	0	0				5
1	'50/50'	0	0				5
1	'50/50'	0	0				5
1	'50/50'	0	0				5
1	'50/50'	0	0				5
1	'50/50'	0	0				5
1	'50/50'	0	1				5
1	'50/50'	0	1				5
1	'50/50'	0	0				5
1	'50/50'	0	0				5
1	'50/50'	0	1				5
1	'50/50'	0	1				5
1	'50/50'	0	0				5
1	'50/50'	0	1				5
1	'50/50'	0	0				5
1	'50/50'	0	1				5
1	'50/50'	0	1				5
1	'50/50'	0	0				5
1	'50/50'	0	0				5
1	'50/50'	0	0				5
1	'50/50'	0	0				5
1	'60/40'	1	0				4
1	'60/40'	1	0				4
1	'60/40'	1	0				4
1	'60/40'	1	1				4
1	'60/40'	1	0				4
1	'60/40'	1	0				4
1	'60/40'	1	0				4
1	'60/40'	1	0				4
1	'60/40'	1	0				4
1	'60/40'	1	0				4
1	'60/40'	1	0				4
1	'60/40'	1	0				4
1	'60/40'	1	0				4
1	'60/40'	1	1				4
1	'60/40'	1	1				4
1	'60/40'	1	0				4
1	'60/40'	1	0				4
1	'60/40'	1	0				4
1	'60/40'	1	0				4
1	'60/40'	1	0				4
1	'60/40'	1	0				4
1	'60/40'	1	0				4
1	'60/40'	1	0				4
1	'60/40'	1	0				4
1	'60/40'	1	0				4
1	'60/40'	1	0				4
1	'60/40'	1	0				4
1	'60/40'	1	0				4
1	'60/40'	1	0				4
1	'60/40'	1	0				4
1	'60/40'	0	0				4
1	'60/40'	0	1				4
1	'60/40'	0	0				4
1	'60/40'	0	1				4
1	'60/40'	0	0				4
1	'60/40'	0	0				4
1	'60/40'	0	0				4
1	'60/40'	0	0				4
1	'60/40'	0	0				4
1	'60/40'	0	0				4
1	'60/40'	0	0				4
1	'60/40'	0	1				4
1	'60/40'	0	1				4
1	'60/40'	0	0				4
1	'60/40'	0	0				4
1	'60/40'	0	0				4
1	'60/40'	0	1				4
1	'60/40'	0	1				4
1	'60/40'	0	1				4
1	'60/40'	0	0				4
1	'60/40'	0	0				4
1	'60/40'	0	1				4
1	'60/40'	0	1				4
1	'60/40'	0	1				4
1	'60/40'	0	1				4
1	'60/40'	0	1				4
1	'60/40'	0	1				4
1	'60/40'	0	0				4
1	'60/40'	0	1				4
1	'60/40'	0	1				4
1	'70/30'	1	0				3
1	'70/30'	1	0				3
1	'70/30'	1	1				3
1	'70/30'	1	1				3
1	'70/30'	1	1				3
1	'70/30'	1	1				3
1	'70/30'	1	0				3
1	'70/30'	1	0				3
1	'70/30'	1	0				3
1	'70/30'	1	0				3
1	'70/30'	1	1				3
1	'70/30'	1	1				3
1	'70/30'	1	1				3
1	'70/30'	1	1				3
1	'70/30'	1	1				3
1	'70/30'	1	0				3
1	'70/30'	1	0				3
1	'70/30'	1	0				3
1	'70/30'	1	0				3
1	'70/30'	1	0				3
1	'70/30'	1	0				3
1	'70/30'	1	0				3
1	'70/30'	1	0				3
1	'70/30'	1	0				3
1	'70/30'	1	0				3
1	'70/30'	1	0				3
1	'70/30'	1	0				3
1	'70/30'	1	0				3
1	'70/30'	1	0				3
1	'70/30'	1	0				3
1	'70/30'	0	1				3
1	'70/30'	0	1				3
1	'70/30'	0	1				3
1	'70/30'	0	1				3
1	'70/30'	0	1				3
1	'70/30'	0	0				3
1	'70/30'	0	0				3
1	'70/30'	0	0				3
1	'70/30'	0	0				3
1	'70/30'	0	0				3
1	'70/30'	0	0				3
1	'70/30'	0	0				3
1	'70/30'	0	0				3
1	'70/30'	0	1				3
1	'70/30'	0	1				3
1	'70/30'	0	0				3
1	'70/30'	0	1				3
1	'70/30'	0	0				3
1	'70/30'	0	1				3
1	'70/30'	0	1				3
1	'70/30'	0	1				3
1	'70/30'	0	1				3
1	'70/30'	0	1				3
1	'70/30'	0	1				3
1	'70/30'	0	1				3
1	'70/30'	0	1				3
1	'70/30'	0	1				3
1	'70/30'	0	0				3
1	'70/30'	0	1				3
1	'70/30'	0	1				3
1	'80/20'	1	1				2
1	'80/20'	1	1				2
1	'80/20'	1	1				2
1	'80/20'	1	1				2
1	'80/20'	1	1				2
1	'80/20'	1	1				2
1	'80/20'	1	1				2
1	'80/20'	1	1				2
1	'80/20'	1	1				2
1	'80/20'	1	1				2
1	'80/20'	1	1				2
1	'80/20'	1	1				2
1	'80/20'	1	1				2
1	'80/20'	1	1				2
1	'80/20'	1	1				2
1	'80/20'	1	0				2
1	'80/20'	1	0				2
1	'80/20'	1	0				2
1	'80/20'	1	0				2
1	'80/20'	1	0				2
1	'80/20'	1	0				2
1	'80/20'	1	0				2
1	'80/20'	1	0				2
1	'80/20'	1	0				2
1	'80/20'	1	0				2
1	'80/20'	1	0				2
1	'80/20'	1	0				2
1	'80/20'	1	0				2
1	'80/20'	1	0				2
1	'80/20'	1	0				2
1	'80/20'	0	1				2
1	'80/20'	0	1				2
1	'80/20'	0	1				2
1	'80/20'	0	1				2
1	'80/20'	0	1				2
1	'80/20'	0	1				2
1	'80/20'	0	1				2
1	'80/20'	0	1				2
1	'80/20'	0	1				2
1	'80/20'	0	1				2
1	'80/20'	0	1				2
1	'80/20'	0	1				2
1	'80/20'	0	1				2
1	'80/20'	0	1				2
1	'80/20'	0	1				2
1	'80/20'	0	1				2
1	'80/20'	0	0				2
1	'80/20'	0	1				2
1	'80/20'	0	1				2
1	'80/20'	0	1				2
1	'80/20'	0	1				2
1	'80/20'	0	1				2
1	'80/20'	0	1				2
1	'80/20'	0	1				2
1	'80/20'	0	1				2
1	'80/20'	0	1				2
1	'80/20'	0	0				2
1	'80/20'	0	1				2
1	'80/20'	0	1				2
1	'80/20'	0	1				2
1	'90/10'	1	1				1
1	'90/10'	1	1				1
1	'90/10'	1	0				1
1	'90/10'	1	0				1
1	'90/10'	1	0				1
1	'90/10'	1	0				1
1	'90/10'	1	1				1
1	'90/10'	1	1				1
1	'90/10'	1	1				1
1	'90/10'	1	1				1
1	'90/10'	1	1				1
1	'90/10'	1	1				1
1	'90/10'	1	1				1
1	'90/10'	1	1				1
1	'90/10'	1	1				1
1	'90/10'	1	1				1
1	'90/10'	1	0				1
1	'90/10'	1	0				1
1	'90/10'	1	0				1
1	'90/10'	1	0				1
1	'90/10'	1	0				1
1	'90/10'	1	0				1
1	'90/10'	1	0				1
1	'90/10'	1	0				1
1	'90/10'	1	0				1
1	'90/10'	1	0				1
1	'90/10'	1	1				1
1	'90/10'	1	1				1
1	'90/10'	1	0				1
1	'90/10'	1	0				1
1	'90/10'	0	0				1
1	'90/10'	0	0				1
1	'90/10'	0	0				1
1	'90/10'	0	0				1
1	'90/10'	0	0				1
1	'90/10'	0	1				1
1	'90/10'	0	1				1
1	'90/10'	0	1				1
1	'90/10'	0	1				1
1	'90/10'	0	1				1
1	'90/10'	0	1				1
1	'90/10'	0	1				1
1	'90/10'	0	1				1
1	'90/10'	0	1				1
1	'90/10'	0	0				1
1	'90/10'	0	1				1
1	'90/10'	0	1				1
1	'90/10'	0	1				1
1	'90/10'	0	1				1
1	'90/10'	0	1				1
1	'90/10'	0	1				1
1	'90/10'	0	1				1
1	'90/10'	0	1				1
1	'90/10'	0	1				1
1	'90/10'	0	1				1
1	'90/10'	0	1				1
1	'90/10'	0	1				1
1	'90/10'	0	1				1
1	'90/10'	0	1				1
1	'90/10'	0	1				1
1	'100/0'	1	0				0
1	'100/0'	1	0				0
1	'100/0'	1	1				0
1	'100/0'	1	1				0
1	'100/0'	1	1				0
1	'100/0'	1	1				0
1	'100/0'	1	1				0
1	'100/0'	1	1				0
1	'100/0'	1	1				0
1	'100/0'	1	1				0
1	'100/0'	1	1				0
1	'100/0'	1	1				0
1	'100/0'	1	1				0
1	'100/0'	1	1				0
1	'100/0'	1	1				0
1	'100/0'	1	0				0
1	'100/0'	1	0				0
1	'100/0'	1	0				0
1	'100/0'	1	0				0
1	'100/0'	1	0				0
1	'100/0'	1	0				0
1	'100/0'	1	0				0
1	'100/0'	1	0				0
1	'100/0'	1	0				0
1	'100/0'	1	0				0
1	'100/0'	1	0				0
1	'100/0'	1	0				0
1	'100/0'	1	0				0
1	'100/0'	1	0				0
1	'100/0'	1	0				0
1	'100/0'	0	1				0
1	'100/0'	0	0				0
1	'100/0'	0	0				0
1	'100/0'	0	0				0
1	'100/0'	0	1				0
1	'100/0'	0	1				0
1	'100/0'	0	1				0
1	'100/0'	0	1				0
1	'100/0'	0	1				0
1	'100/0'	0	1				0
1	'100/0'	0	1				0
1	'100/0'	0	1				0
1	'100/0'	0	1				0
1	'100/0'	0	1				0
1	'100/0'	0	1				0
1	'100/0'	0	1				0
1	'100/0'	0	1				0
1	'100/0'	0	1				0
1	'100/0'	0	1				0
1	'100/0'	0	1				0
1	'100/0'	0	1				0
1	'100/0'	0	1				0
1	'100/0'	0	1				0
1	'100/0'	0	0				0
1	'100/0'	0	1				0
1	'100/0'	0	1				0
1	'100/0'	0	1				0
1	'100/0'	0	1				0
1	'100/0'	0	1				0
1	'100/0'	0	1				0
2	'50/50'	1	0				5
2	'50/50'	1	0				5
2	'50/50'	1	0				5
2	'50/50'	1	0				5
2	'50/50'	1	0				5
2	'50/50'	1	0				5
2	'50/50'	1	0				5
2	'50/50'	1	0				5
2	'50/50'	1	0				5
2	'50/50'	1	0				5
2	'50/50'	1	0				5
2	'50/50'	1	0				5
2	'50/50'	1	0				5
2	'50/50'	1	0				5
2	'50/50'	1	0				5
2	'50/50'	1	0				5
2	'50/50'	1	0				5
2	'50/50'	1	0				5
2	'50/50'	1	0				5
2	'50/50'	1	0				5
2	'50/50'	1	0				5
2	'50/50'	1	0				5
2	'50/50'	1	0				5
2	'50/50'	1	0				5
2	'50/50'	1	0				5
2	'50/50'	1	0				5
2	'50/50'	1	0				5
2	'50/50'	1	0				5
2	'50/50'	1	0				5
2	'50/50'	1	0				5
2	'50/50'	0	0				5
2	'50/50'	0	0				5
2	'50/50'	0	0				5
2	'50/50'	0	0				5
2	'50/50'	0	0				5
2	'50/50'	0	0				5
2	'50/50'	0	0				5
2	'50/50'	0	0				5
2	'50/50'	0	0				5
2	'50/50'	0	0				5
2	'50/50'	0	0				5
2	'50/50'	0	0				5
2	'50/50'	0	0				5
2	'50/50'	0	0				5
2	'50/50'	0	0				5
2	'50/50'	0	0				5
2	'50/50'	0	0				5
2	'50/50'	0	0				5
2	'50/50'	0	0				5
2	'50/50'	0	0				5
2	'50/50'	0	0				5
2	'50/50'	0	0				5
2	'50/50'	0	0				5
2	'50/50'	0	0				5
2	'50/50'	0	0				5
2	'50/50'	0	0				5
2	'50/50'	0	0				5
2	'50/50'	0	0				5
2	'50/50'	0	0				5
2	'50/50'	0	0				5
2	'60/40'	1	0				4
2	'60/40'	1	0				4
2	'60/40'	1	0				4
2	'60/40'	1	0				4
2	'60/40'	1	0				4
2	'60/40'	1	0				4
2	'60/40'	1	0				4
2	'60/40'	1	0				4
2	'60/40'	1	0				4
2	'60/40'	1	0				4
2	'60/40'	1	0				4
2	'60/40'	1	0				4
2	'60/40'	1	0				4
2	'60/40'	1	0				4
2	'60/40'	1	0				4
2	'60/40'	1	0				4
2	'60/40'	1	0				4
2	'60/40'	1	0				4
2	'60/40'	1	0				4
2	'60/40'	1	0				4
2	'60/40'	1	0				4
2	'60/40'	1	0				4
2	'60/40'	1	1				4
2	'60/40'	1	0				4
2	'60/40'	1	0				4
2	'60/40'	1	0				4
2	'60/40'	1	0				4
2	'60/40'	1	0				4
2	'60/40'	1	0				4
2	'60/40'	1	0				4
2	'60/40'	0	0				4
2	'60/40'	0	1				4
2	'60/40'	0	0				4
2	'60/40'	0	0				4
2	'60/40'	0	1				4
2	'60/40'	0	0				4
2	'60/40'	0	0				4
2	'60/40'	0	0				4
2	'60/40'	0	0				4
2	'60/40'	0	1				4
2	'60/40'	0	0				4
2	'60/40'	0	0				4
2	'60/40'	0	1				4
2	'60/40'	0	0				4
2	'60/40'	0	0				4
2	'60/40'	0	0				4
2	'60/40'	0	0				4
2	'60/40'	0	1				4
2	'60/40'	0	0				4
2	'60/40'	0	1				4
2	'60/40'	0	1				4
2	'60/40'	0	1				4
2	'60/40'	0	1				4
2	'60/40'	0	0				4
2	'60/40'	0	0				4
2	'60/40'	0	1				4
2	'60/40'	0	1				4
2	'60/40'	0	0				4
2	'60/40'	0	1				4
2	'60/40'	0	0				4
2	'70/30'	1	0				3
2	'70/30'	1	0				3
2	'70/30'	1	0				3
2	'70/30'	1	1				3
2	'70/30'	1	0				3
2	'70/30'	1	0				3
2	'70/30'	1	1				3
2	'70/30'	1	0				3
2	'70/30'	1	0				3
2	'70/30'	1	1				3
2	'70/30'	1	1				3
2	'70/30'	1	0				3
2	'70/30'	1	0				3
2	'70/30'	1	0				3
2	'70/30'	1	0				3
2	'70/30'	1	0				3
2	'70/30'	1	0				3
2	'70/30'	1	1				3
2	'70/30'	1	1				3
2	'70/30'	1	1				3
2	'70/30'	1	1				3
2	'70/30'	1	1				3
2	'70/30'	1	1				3
2	'70/30'	1	0				3
2	'70/30'	1	1				3
2	'70/30'	1	1				3
2	'70/30'	1	1				3
2	'70/30'	1	0				3
2	'70/30'	1	1				3
2	'70/30'	1	0				3
2	'70/30'	0	1				3
2	'70/30'	0	1				3
2	'70/30'	0	1				3
2	'70/30'	0	0				3
2	'70/30'	0	1				3
2	'70/30'	0	1				3
2	'70/30'	0	1				3
2	'70/30'	0	0				3
2	'70/30'	0	1				3
2	'70/30'	0	1				3
2	'70/30'	0	1				3
2	'70/30'	0	1				3
2	'70/30'	0	1				3
2	'70/30'	0	1				3
2	'70/30'	0	1				3
2	'70/30'	0	0				3
2	'70/30'	0	1				3
2	'70/30'	0	1				3
2	'70/30'	0	1				3
2	'70/30'	0	1				3
2	'70/30'	0	1				3
2	'70/30'	0	1				3
2	'70/30'	0	1				3
2	'70/30'	0	1				3
2	'70/30'	0	1				3
2	'70/30'	0	1				3
2	'70/30'	0	1				3
2	'70/30'	0	1				3
2	'70/30'	0	1				3
2	'70/30'	0	1				3
2	'80/20'	1	1				2
2	'80/20'	1	0				2
2	'80/20'	1	0				2
2	'80/20'	1	0				2
2	'80/20'	1	1				2
2	'80/20'	1	0				2
2	'80/20'	1	0				2
2	'80/20'	1	0				2
2	'80/20'	1	0				2
2	'80/20'	1	1				2
2	'80/20'	1	1				2
2	'80/20'	1	1				2
2	'80/20'	1	1				2
2	'80/20'	1	0				2
2	'80/20'	1	1				2
2	'80/20'	1	1				2
2	'80/20'	1	1				2
2	'80/20'	1	1				2
2	'80/20'	1	1				2
2	'80/20'	1	1				2
2	'80/20'	1	1				2
2	'80/20'	1	1				2
2	'80/20'	1	1				2
2	'80/20'	1	1				2
2	'80/20'	1	1				2
2	'80/20'	1	1				2
2	'80/20'	1	1				2
2	'80/20'	1	1				2
2	'80/20'	1	1				2
2	'80/20'	1	1				2
2	'80/20'	0	1				2
2	'80/20'	0	0				2
2	'80/20'	0	1				2
2	'80/20'	0	1				2
2	'80/20'	0	1				2
2	'80/20'	0	1				2
2	'80/20'	0	1				2
2	'80/20'	0	1				2
2	'80/20'	0	1				2
2	'80/20'	0	1				2
2	'80/20'	0	1				2
2	'80/20'	0	1				2
2	'80/20'	0	1				2
2	'80/20'	0	1				2
2	'80/20'	0	1				2
2	'80/20'	0	1				2
2	'80/20'	0	1				2
2	'80/20'	0	1				2
2	'80/20'	0	1				2
2	'80/20'	0	1				2
2	'80/20'	0	1				2
2	'80/20'	0	1				2
2	'80/20'	0	1				2
2	'80/20'	0	1				2
2	'80/20'	0	1				2
2	'80/20'	0	1				2
2	'80/20'	0	1				2
2	'80/20'	0	1				2
2	'80/20'	0	1				2
2	'80/20'	0	1				2
2	'90/10'	1	1				1
2	'90/10'	1	1				1
2	'90/10'	1	1				1
2	'90/10'	1	1				1
2	'90/10'	1	1				1
2	'90/10'	1	1				1
2	'90/10'	1	1				1
2	'90/10'	1	1				1
2	'90/10'	1	1				1
2	'90/10'	1	1				1
2	'90/10'	1	1				1
2	'90/10'	1	1				1
2	'90/10'	1	1				1
2	'90/10'	1	1				1
2	'90/10'	1	1				1
2	'90/10'	1	1				1
2	'90/10'	1	1				1
2	'90/10'	1	1				1
2	'90/10'	1	1				1
2	'90/10'	1	1				1
2	'90/10'	1	1				1
2	'90/10'	1	1				1
2	'90/10'	1	1				1
2	'90/10'	1	1				1
2	'90/10'	1	1				1
2	'90/10'	1	1				1
2	'90/10'	1	1				1
2	'90/10'	1	1				1
2	'90/10'	1	1				1
2	'90/10'	1	1				1
2	'90/10'	0	1				1
2	'90/10'	0	1				1
2	'90/10'	0	1				1
2	'90/10'	0	1				1
2	'90/10'	0	1				1
2	'90/10'	0	1				1
2	'90/10'	0	1				1
2	'90/10'	0	1				1
2	'90/10'	0	1				1
2	'90/10'	0	1				1
2	'90/10'	0	1				1
2	'90/10'	0	1				1
2	'90/10'	0	1				1
2	'90/10'	0	1				1
2	'90/10'	0	1				1
2	'90/10'	0	1				1
2	'90/10'	0	1				1
2	'90/10'	0	1				1
2	'90/10'	0	1				1
2	'90/10'	0	1				1
2	'90/10'	0	1				1
2	'90/10'	0	1				1
2	'90/10'	0	1				1
2	'90/10'	0	1				1
2	'90/10'	0	1				1
2	'90/10'	0	1				1
2	'90/10'	0	1				1
2	'90/10'	0	1				1
2	'90/10'	0	1				1
2	'90/10'	0	1				1
2	'100/0'	1	1				0
2	'100/0'	1	1				0
2	'100/0'	1	1				0
2	'100/0'	1	1				0
2	'100/0'	1	1				0
2	'100/0'	1	1				0
2	'100/0'	1	1				0
2	'100/0'	1	1				0
2	'100/0'	1	1				0
2	'100/0'	1	1				0
2	'100/0'	1	1				0
2	'100/0'	1	1				0
2	'100/0'	1	1				0
2	'100/0'	1	1				0
2	'100/0'	1	1				0
2	'100/0'	1	1				0
2	'100/0'	1	1				0
2	'100/0'	1	1				0
2	'100/0'	1	1				0
2	'100/0'	1	1				0
2	'100/0'	1	1				0
2	'100/0'	1	1				0
2	'100/0'	1	1				0
2	'100/0'	1	1				0
2	'100/0'	1	1				0
2	'100/0'	1	1				0
2	'100/0'	1	1				0
2	'100/0'	1	1				0
2	'100/0'	1	1				0
2	'100/0'	1	1				0
2	'100/0'	0	1				0
2	'100/0'	0	1				0
2	'100/0'	0	1				0
2	'100/0'	0	1				0
2	'100/0'	0	1				0
2	'100/0'	0	1				0
2	'100/0'	0	1				0
2	'100/0'	0	1				0
2	'100/0'	0	1				0
2	'100/0'	0	1				0
2	'100/0'	0	1				0
2	'100/0'	0	1				0
2	'100/0'	0	1				0
2	'100/0'	0	1				0
2	'100/0'	0	1				0
2	'100/0'	0	1				0
2	'100/0'	0	1				0
2	'100/0'	0	1				0
2	'100/0'	0	1				0
2	'100/0'	0	1				0
2	'100/0'	0	1				0
2	'100/0'	0	1				0
2	'100/0'	0	1				0
2	'100/0'	0	1				0
2	'100/0'	0	1				0
2	'100/0'	0	1				0
2	'100/0'	0	1				0
2	'100/0'	0	1				0
2	'100/0'	0	1				0
2	'100/0'	0	1				0
3	'50/50'	1	0				5
3	'50/50'	1	0				5
3	'50/50'	1	0				5
3	'50/50'	1	0				5
3	'50/50'	1	0				5
3	'50/50'	1	0				5
3	'50/50'	1	0				5
3	'50/50'	1	0				5
3	'50/50'	1	0				5
3	'50/50'	1	0				5
3	'50/50'	1	0				5
3	'50/50'	1	0				5
3	'50/50'	1	0				5
3	'50/50'	1	0				5
3	'50/50'	1	0				5
3	'50/50'	1	0				5
3	'50/50'	1	0				5
3	'50/50'	1	0				5
3	'50/50'	1	0				5
3	'50/50'	1	0				5
3	'50/50'	1	0				5
3	'50/50'	1	0				5
3	'50/50'	1	0				5
3	'50/50'	1	0				5
3	'50/50'	1	0				5
3	'50/50'	1	0				5
3	'50/50'	1	0				5
3	'50/50'	1	0				5
3	'50/50'	1	0				5
3	'50/50'	1	0				5
3	'50/50'	0	0				5
3	'50/50'	0	0				5
3	'50/50'	0	0				5
3	'50/50'	0	0				5
3	'50/50'	0	0				5
3	'50/50'	0	0				5
3	'50/50'	0	0				5
3	'50/50'	0	0				5
3	'50/50'	0	0				5
3	'50/50'	0	0				5
3	'50/50'	0	0				5
3	'50/50'	0	0				5
3	'50/50'	0	0				5
3	'50/50'	0	0				5
3	'50/50'	0	0				5
3	'50/50'	0	0				5
3	'50/50'	0	0				5
3	'50/50'	0	0				5
3	'50/50'	0	0				5
3	'50/50'	0	0				5
3	'50/50'	0	1				5
3	'50/50'	0	0				5
3	'50/50'	0	0				5
3	'50/50'	0	0				5
3	'50/50'	0	0				5
3	'50/50'	0	0				5
3	'50/50'	0	0				5
3	'50/50'	0	0				5
3	'50/50'	0	0				5
3	'50/50'	0	0				5
3	'60/40'	1	0				4
3	'60/40'	1	0				4
3	'60/40'	1	0				4
3	'60/40'	1	0				4
3	'60/40'	1	0				4
3	'60/40'	1	0				4
3	'60/40'	1	0				4
3	'60/40'	1	0				4
3	'60/40'	1	0				4
3	'60/40'	1	0				4
3	'60/40'	1	0				4
3	'60/40'	1	0				4
3	'60/40'	1	0				4
3	'60/40'	1	0				4
3	'60/40'	1	0				4
3	'60/40'	1	0				4
3	'60/40'	1	0				4
3	'60/40'	1	0				4
3	'60/40'	1	0				4
3	'60/40'	1	0				4
3	'60/40'	1	0				4
3	'60/40'	1	0				4
3	'60/40'	1	0				4
3	'60/40'	1	0				4
3	'60/40'	1	0				4
3	'60/40'	1	0				4
3	'60/40'	1	0				4
3	'60/40'	1	0				4
3	'60/40'	1	0				4
3	'60/40'	1	0				4
3	'60/40'	0	0				4
3	'60/40'	0	0				4
3	'60/40'	0	0				4
3	'60/40'	0	0				4
3	'60/40'	0	0				4
3	'60/40'	0	0				4
3	'60/40'	0	0				4
3	'60/40'	0	0				4
3	'60/40'	0	0				4
3	'60/40'	0	0				4
3	'60/40'	0	0				4
3	'60/40'	0	0				4
3	'60/40'	0	0				4
3	'60/40'	0	0				4
3	'60/40'	0	0				4
3	'60/40'	0	0				4
3	'60/40'	0	0				4
3	'60/40'	0	0				4
3	'60/40'	0	0				4
3	'60/40'	0	0				4
3	'60/40'	0	0				4
3	'60/40'	0	0				4
3	'60/40'	0	0				4
3	'60/40'	0	0				4
3	'60/40'	0	0				4
3	'60/40'	0	0				4
3	'60/40'	0	0				4
3	'60/40'	0	0				4
3	'60/40'	0	0				4
3	'60/40'	0	0				4
3	'70/30'	1	0				3
3	'70/30'	1	0				3
3	'70/30'	1	0				3
3	'70/30'	1	0				3
3	'70/30'	1	0				3
3	'70/30'	1	0				3
3	'70/30'	1	0				3
3	'70/30'	1	0				3
3	'70/30'	1	0				3
3	'70/30'	1	0				3
3	'70/30'	1	0				3
3	'70/30'	1	0				3
3	'70/30'	1	0				3
3	'70/30'	1	0				3
3	'70/30'	1	0				3
3	'70/30'	1	0				3
3	'70/30'	1	0				3
3	'70/30'	1	0				3
3	'70/30'	1	0				3
3	'70/30'	1	0				3
3	'70/30'	1	0				3
3	'70/30'	1	0				3
3	'70/30'	1	0				3
3	'70/30'	1	0				3
3	'70/30'	1	0				3
3	'70/30'	1	0				3
3	'70/30'	1	0				3
3	'70/30'	1	0				3
3	'70/30'	1	0				3
3	'70/30'	1	0				3
3	'70/30'	0	0				3
3	'70/30'	0	0				3
3	'70/30'	0	0				3
3	'70/30'	0	0				3
3	'70/30'	0	0				3
3	'70/30'	0	0				3
3	'70/30'	0	0				3
3	'70/30'	0	0				3
3	'70/30'	0	0				3
3	'70/30'	0	0				3
3	'70/30'	0	0				3
3	'70/30'	0	0				3
3	'70/30'	0	0				3
3	'70/30'	0	0				3
3	'70/30'	0	0				3
3	'70/30'	0	0				3
3	'70/30'	0	0				3
3	'70/30'	0	0				3
3	'70/30'	0	0				3
3	'70/30'	0	0				3
3	'70/30'	0	0				3
3	'70/30'	0	0				3
3	'70/30'	0	0				3
3	'70/30'	0	0				3
3	'70/30'	0	0				3
3	'70/30'	0	0				3
3	'70/30'	0	0				3
3	'70/30'	0	0				3
3	'70/30'	0	0				3
3	'70/30'	0	0				3
3	'80/20'	1	1				2
3	'80/20'	1	1				2
3	'80/20'	1	1				2
3	'80/20'	1	1				2
3	'80/20'	1	1				2
3	'80/20'	1	1				2
3	'80/20'	1	1				2
3	'80/20'	1	1				2
3	'80/20'	1	1				2
3	'80/20'	1	1				2
3	'80/20'	1	1				2
3	'80/20'	1	1				2
3	'80/20'	1	1				2
3	'80/20'	1	1				2
3	'80/20'	1	1				2
3	'80/20'	1	1				2
3	'80/20'	1	1				2
3	'80/20'	1	1				2
3	'80/20'	1	1				2
3	'80/20'	1	1				2
3	'80/20'	1	1				2
3	'80/20'	1	1				2
3	'80/20'	1	1				2
3	'80/20'	1	1				2
3	'80/20'	1	1				2
3	'80/20'	1	1				2
3	'80/20'	1	1				2
3	'80/20'	1	1				2
3	'80/20'	1	1				2
3	'80/20'	1	1				2
3	'80/20'	0	1				2
3	'80/20'	0	1				2
3	'80/20'	0	1				2
3	'80/20'	0	1				2
3	'80/20'	0	1				2
3	'80/20'	0	1				2
3	'80/20'	0	1				2
3	'80/20'	0	1				2
3	'80/20'	0	1				2
3	'80/20'	0	1				2
3	'80/20'	0	1				2
3	'80/20'	0	1				2
3	'80/20'	0	1				2
3	'80/20'	0	1				2
3	'80/20'	0	1				2
3	'80/20'	0	1				2
3	'80/20'	0	1				2
3	'80/20'	0	1				2
3	'80/20'	0	1				2
3	'80/20'	0	1				2
3	'80/20'	0	1				2
3	'80/20'	0	1				2
3	'80/20'	0	1				2
3	'80/20'	0	1				2
3	'80/20'	0	1				2
3	'80/20'	0	1				2
3	'80/20'	0	1				2
3	'80/20'	0	1				2
3	'80/20'	0	1				2
3	'80/20'	0	1				2
3	'90/10'	1	1				1
3	'90/10'	1	1				1
3	'90/10'	1	1				1
3	'90/10'	1	1				1
3	'90/10'	1	1				1
3	'90/10'	1	1				1
3	'90/10'	1	1				1
3	'90/10'	1	1				1
3	'90/10'	1	1				1
3	'90/10'	1	1				1
3	'90/10'	1	1				1
3	'90/10'	1	1				1
3	'90/10'	1	1				1
3	'90/10'	1	1				1
3	'90/10'	1	1				1
3	'90/10'	1	1				1
3	'90/10'	1	1				1
3	'90/10'	1	1				1
3	'90/10'	1	1				1
3	'90/10'	1	1				1
3	'90/10'	1	1				1
3	'90/10'	1	1				1
3	'90/10'	1	1				1
3	'90/10'	1	1				1
3	'90/10'	1	1				1
3	'90/10'	1	1				1
3	'90/10'	1	1				1
3	'90/10'	1	1				1
3	'90/10'	1	1				1
3	'90/10'	1	1				1
3	'90/10'	0	1				1
3	'90/10'	0	1				1
3	'90/10'	0	1				1
3	'90/10'	0	1				1
3	'90/10'	0	1				1
3	'90/10'	0	1				1
3	'90/10'	0	1				1
3	'90/10'	0	1				1
3	'90/10'	0	1				1
3	'90/10'	0	1				1
3	'90/10'	0	1				1
3	'90/10'	0	1				1
3	'90/10'	0	1				1
3	'90/10'	0	1				1
3	'90/10'	0	1				1
3	'90/10'	0	1				1
3	'90/10'	0	1				1
3	'90/10'	0	1				1
3	'90/10'	0	1				1
3	'90/10'	0	1				1
3	'90/10'	0	1				1
3	'90/10'	0	1				1
3	'90/10'	0	1				1
3	'90/10'	0	1				1
3	'90/10'	0	1				1
3	'90/10'	0	1				1
3	'90/10'	0	1				1
3	'90/10'	0	1				1
3	'90/10'	0	1				1
3	'90/10'	0	1				1
3	'100/0'	1	1				0
3	'100/0'	1	1				0
3	'100/0'	1	1				0
3	'100/0'	1	1				0
3	'100/0'	1	1				0
3	'100/0'	1	1				0
3	'100/0'	1	1				0
3	'100/0'	1	1				0
3	'100/0'	1	1				0
3	'100/0'	1	1				0
3	'100/0'	1	1				0
3	'100/0'	1	1				0
3	'100/0'	1	1				0
3	'100/0'	1	1				0
3	'100/0'	1	1				0
3	'100/0'	1	1				0
3	'100/0'	1	1				0
3	'100/0'	1	1				0
3	'100/0'	1	1				0
3	'100/0'	1	1				0
3	'100/0'	1	1				0
3	'100/0'	1	1				0
3	'100/0'	1	1				0
3	'100/0'	1	1				0
3	'100/0'	1	1				0
3	'100/0'	1	1				0
3	'100/0'	1	1				0
3	'100/0'	1	1				0
3	'100/0'	1	1				0
3	'100/0'	1	1				0
3	'100/0'	0	1				0
3	'100/0'	0	1				0
3	'100/0'	0	1				0
3	'100/0'	0	1				0
3	'100/0'	0	1				0
3	'100/0'	0	1				0
3	'100/0'	0	1				0
3	'100/0'	0	1				0
3	'100/0'	0	1				0
3	'100/0'	0	1				0
3	'100/0'	0	1				0
3	'100/0'	0	1				0
3	'100/0'	0	1				0
3	'100/0'	0	1				0
3	'100/0'	0	1				0
3	'100/0'	0	1				0
3	'100/0'	0	1				0
3	'100/0'	0	1				0
3	'100/0'	0	1				0
3	'100/0'	0	1				0
3	'100/0'	0	1				0
3	'100/0'	0	1				0
3	'100/0'	0	1				0
3	'100/0'	0	1				0
3	'100/0'	0	1				0
3	'100/0'	0	1				0
3	'100/0'	0	1				0
3	'100/0'	0	1				0
3	'100/0'	0	1				0
3	'100/0'	0	1				0
4	'50/50'	1	0				5
4	'50/50'	1	0				5
4	'50/50'	1	0				5
4	'50/50'	1	0				5
4	'50/50'	1	0				5
4	'50/50'	1	0				5
4	'50/50'	1	0				5
4	'50/50'	1	0				5
4	'50/50'	1	0				5
4	'50/50'	1	0				5
4	'50/50'	1	0				5
4	'50/50'	1	0				5
4	'50/50'	1	0				5
4	'50/50'	1	0				5
4	'50/50'	1	0				5
4	'50/50'	1	0				5
4	'50/50'	1	0				5
4	'50/50'	1	0				5
4	'50/50'	1	0				5
4	'50/50'	1	0				5
4	'50/50'	1	0				5
4	'50/50'	1	0				5
4	'50/50'	1	0				5
4	'50/50'	1	0				5
4	'50/50'	1	0				5
4	'50/50'	1	0				5
4	'50/50'	1	1				5
4	'50/50'	1	0				5
4	'50/50'	1	0				5
4	'50/50'	1	0				5
4	'50/50'	0	0				5
4	'50/50'	0	0				5
4	'50/50'	0	0				5
4	'50/50'	0	0				5
4	'50/50'	0	0				5
4	'50/50'	0	0				5
4	'50/50'	0	0				5
4	'50/50'	0	0				5
4	'50/50'	0	0				5
4	'50/50'	0	0				5
4	'50/50'	0	0				5
4	'50/50'	0	0				5
4	'50/50'	0	0				5
4	'50/50'	0	0				5
4	'50/50'	0	0				5
4	'50/50'	0	0				5
4	'50/50'	0	0				5
4	'50/50'	0	0				5
4	'50/50'	0	0				5
4	'50/50'	0	0				5
4	'50/50'	0	1				5
4	'50/50'	0	0				5
4	'50/50'	0	0				5
4	'50/50'	0	0				5
4	'50/50'	0	0				5
4	'50/50'	0	0				5
4	'50/50'	0	0				5
4	'50/50'	0	0				5
4	'50/50'	0	0				5
4	'50/50'	0	0				5
4	'60/40'	1	0				4
4	'60/40'	1	0				4
4	'60/40'	1	0				4
4	'60/40'	1	0				4
4	'60/40'	1	0				4
4	'60/40'	1	0				4
4	'60/40'	1	0				4
4	'60/40'	1	0				4
4	'60/40'	1	1				4
4	'60/40'	1	0				4
4	'60/40'	1	0				4
4	'60/40'	1	0				4
4	'60/40'	1	0				4
4	'60/40'	1	0				4
4	'60/40'	1	0				4
4	'60/40'	1	0				4
4	'60/40'	1	0				4
4	'60/40'	1	0				4
4	'60/40'	1	0				4
4	'60/40'	1	0				4
4	'60/40'	1	0				4
4	'60/40'	1	0				4
4	'60/40'	1	0				4
4	'60/40'	1	0				4
4	'60/40'	1	0				4
4	'60/40'	1	0				4
4	'60/40'	1	0				4
4	'60/40'	1	0				4
4	'60/40'	1	0				4
4	'60/40'	1	0				4
4	'60/40'	0	0				4
4	'60/40'	0	0				4
4	'60/40'	0	0				4
4	'60/40'	0	0				4
4	'60/40'	0	0				4
4	'60/40'	0	0				4
4	'60/40'	0	0				4
4	'60/40'	0	0				4
4	'60/40'	0	1				4
4	'60/40'	0	0				4
4	'60/40'	0	0				4
4	'60/40'	0	0				4
4	'60/40'	0	0				4
4	'60/40'	0	0				4
4	'60/40'	0	0				4
4	'60/40'	0	0				4
4	'60/40'	0	0				4
4	'60/40'	0	0				4
4	'60/40'	0	0				4
4	'60/40'	0	0				4
4	'60/40'	0	0				4
4	'60/40'	0	0				4
4	'60/40'	0	0				4
4	'60/40'	0	0				4
4	'60/40'	0	0				4
4	'60/40'	0	0				4
4	'60/40'	0	0				4
4	'60/40'	0	0				4
4	'60/40'	0	0				4
4	'60/40'	0	0				4
4	'70/30'	1	1				3
4	'70/30'	1	1				3
4	'70/30'	1	1				3
4	'70/30'	1	1				3
4	'70/30'	1	1				3
4	'70/30'	1	1				3
4	'70/30'	1	1				3
4	'70/30'	1	1				3
4	'70/30'	1	1				3
4	'70/30'	1	1				3
4	'70/30'	1	1				3
4	'70/30'	1	1				3
4	'70/30'	1	1				3
4	'70/30'	1	1				3
4	'70/30'	1	1				3
4	'70/30'	1	1				3
4	'70/30'	1	1				3
4	'70/30'	1	1				3
4	'70/30'	1	1				3
4	'70/30'	1	1				3
4	'70/30'	1	1				3
4	'70/30'	1	1				3
4	'70/30'	1	1				3
4	'70/30'	1	1				3
4	'70/30'	1	1				3
4	'70/30'	1	1				3
4	'70/30'	1	1				3
4	'70/30'	1	1				3
4	'70/30'	1	1				3
4	'70/30'	1	1				3
4	'70/30'	0	1				3
4	'70/30'	0	0				3
4	'70/30'	0	1				3
4	'70/30'	0	0				3
4	'70/30'	0	1				3
4	'70/30'	0	1				3
4	'70/30'	0	0				3
4	'70/30'	0	1				3
4	'70/30'	0	1				3
4	'70/30'	0	1				3
4	'70/30'	0	1				3
4	'70/30'	0	1				3
4	'70/30'	0	1				3
4	'70/30'	0	1				3
4	'70/30'	0	1				3
4	'70/30'	0	1				3
4	'70/30'	0	1				3
4	'70/30'	0	1				3
4	'70/30'	0	1				3
4	'70/30'	0	1				3
4	'70/30'	0	1				3
4	'70/30'	0	1				3
4	'70/30'	0	1				3
4	'70/30'	0	1				3
4	'70/30'	0	1				3
4	'70/30'	0	1				3
4	'70/30'	0	1				3
4	'70/30'	0	1				3
4	'70/30'	0	1				3
4	'70/30'	0	1				3
4	'80/20'	1	1				2
4	'80/20'	1	1				2
4	'80/20'	1	1				2
4	'80/20'	1	1				2
4	'80/20'	1	1				2
4	'80/20'	1	1				2
4	'80/20'	1	1				2
4	'80/20'	1	1				2
4	'80/20'	1	1				2
4	'80/20'	1	1				2
4	'80/20'	1	1				2
4	'80/20'	1	1				2
4	'80/20'	1	1				2
4	'80/20'	1	1				2
4	'80/20'	1	1				2
4	'80/20'	1	1				2
4	'80/20'	1	1				2
4	'80/20'	1	1				2
4	'80/20'	1	1				2
4	'80/20'	1	1				2
4	'80/20'	1	1				2
4	'80/20'	1	1				2
4	'80/20'	1	1				2
4	'80/20'	1	1				2
4	'80/20'	1	1				2
4	'80/20'	1	1				2
4	'80/20'	1	1				2
4	'80/20'	1	1				2
4	'80/20'	1	1				2
4	'80/20'	1	1				2
4	'80/20'	0	1				2
4	'80/20'	0	1				2
4	'80/20'	0	1				2
4	'80/20'	0	1				2
4	'80/20'	0	1				2
4	'80/20'	0	1				2
4	'80/20'	0	1				2
4	'80/20'	0	1				2
4	'80/20'	0	1				2
4	'80/20'	0	1				2
4	'80/20'	0	1				2
4	'80/20'	0	1				2
4	'80/20'	0	1				2
4	'80/20'	0	1				2
4	'80/20'	0	1				2
4	'80/20'	0	0				2
4	'80/20'	0	1				2
4	'80/20'	0	1				2
4	'80/20'	0	1				2
4	'80/20'	0	1				2
4	'80/20'	0	1				2
4	'80/20'	0	1				2
4	'80/20'	0	0				2
4	'80/20'	0	0				2
4	'80/20'	0	0				2
4	'80/20'	0	1				2
4	'80/20'	0	1				2
4	'80/20'	0	1				2
4	'80/20'	0	1				2
4	'80/20'	0	0				2
4	'90/10'	1	1				1
4	'90/10'	1	1				1
4	'90/10'	1	1				1
4	'90/10'	1	1				1
4	'90/10'	1	1				1
4	'90/10'	1	1				1
4	'90/10'	1	1				1
4	'90/10'	1	1				1
4	'90/10'	1	1				1
4	'90/10'	1	1				1
4	'90/10'	1	1				1
4	'90/10'	1	1				1
4	'90/10'	1	1				1
4	'90/10'	1	1				1
4	'90/10'	1	1				1
4	'90/10'	1	1				1
4	'90/10'	1	1				1
4	'90/10'	1	1				1
4	'90/10'	1	1				1
4	'90/10'	1	1				1
4	'90/10'	1	1				1
4	'90/10'	1	1				1
4	'90/10'	1	1				1
4	'90/10'	1	1				1
4	'90/10'	1	1				1
4	'90/10'	1	1				1
4	'90/10'	1	1				1
4	'90/10'	1	1				1
4	'90/10'	1	1				1
4	'90/10'	1	1				1
4	'90/10'	0	1				1
4	'90/10'	0	1				1
4	'90/10'	0	1				1
4	'90/10'	0	1				1
4	'90/10'	0	1				1
4	'90/10'	0	1				1
4	'90/10'	0	1				1
4	'90/10'	0	1				1
4	'90/10'	0	1				1
4	'90/10'	0	1				1
4	'90/10'	0	1				1
4	'90/10'	0	1				1
4	'90/10'	0	1				1
4	'90/10'	0	1				1
4	'90/10'	0	1				1
4	'90/10'	0	1				1
4	'90/10'	0	1				1
4	'90/10'	0	1				1
4	'90/10'	0	1				1
4	'90/10'	0	1				1
4	'90/10'	0	1				1
4	'90/10'	0	1				1
4	'90/10'	0	1				1
4	'90/10'	0	1				1
4	'90/10'	0	1				1
4	'90/10'	0	1				1
4	'90/10'	0	1				1
4	'90/10'	0	1				1
4	'90/10'	0	1				1
4	'90/10'	0	1				1
4	'100/0'	1	1				0
4	'100/0'	1	1				0
4	'100/0'	1	1				0
4	'100/0'	1	1				0
4	'100/0'	1	1				0
4	'100/0'	1	1				0
4	'100/0'	1	1				0
4	'100/0'	1	1				0
4	'100/0'	1	1				0
4	'100/0'	1	1				0
4	'100/0'	1	1				0
4	'100/0'	1	1				0
4	'100/0'	1	1				0
4	'100/0'	1	1				0
4	'100/0'	1	1				0
4	'100/0'	1	1				0
4	'100/0'	1	1				0
4	'100/0'	1	1				0
4	'100/0'	1	1				0
4	'100/0'	1	0				0
4	'100/0'	1	1				0
4	'100/0'	1	1				0
4	'100/0'	1	1				0
4	'100/0'	1	1				0
4	'100/0'	1	1				0
4	'100/0'	1	1				0
4	'100/0'	1	1				0
4	'100/0'	1	1				0
4	'100/0'	1	0				0
4	'100/0'	1	1				0
4	'100/0'	0	1				0
4	'100/0'	0	1				0
4	'100/0'	0	1				0
4	'100/0'	0	1				0
4	'100/0'	0	1				0
4	'100/0'	0	1				0
4	'100/0'	0	1				0
4	'100/0'	0	1				0
4	'100/0'	0	1				0
4	'100/0'	0	1				0
4	'100/0'	0	1				0
4	'100/0'	0	1				0
4	'100/0'	0	1				0
4	'100/0'	0	1				0
4	'100/0'	0	0				0
4	'100/0'	0	1				0
4	'100/0'	0	1				0
4	'100/0'	0	1				0
4	'100/0'	0	1				0
4	'100/0'	0	1				0
4	'100/0'	0	1				0
4	'100/0'	0	1				0
4	'100/0'	0	1				0
4	'100/0'	0	1				0
4	'100/0'	0	1				0
4	'100/0'	0	1				0
4	'100/0'	0	1				0
4	'100/0'	0	1				0
4	'100/0'	0	1				0
4	'100/0'	0	1				0
5	'50/50'	1	0				5
5	'50/50'	1	0				5
5	'50/50'	1	0				5
5	'50/50'	1	0				5
5	'50/50'	1	0				5
5	'50/50'	1	0				5
5	'50/50'	1	0				5
5	'50/50'	1	0				5
5	'50/50'	1	0				5
5	'50/50'	1	0				5
5	'50/50'	1	0				5
5	'50/50'	1	0				5
5	'50/50'	1	0				5
5	'50/50'	1	0				5
5	'50/50'	1	0				5
5	'50/50'	1	0				5
5	'50/50'	1	0				5
5	'50/50'	1	0				5
5	'50/50'	1	0				5
5	'50/50'	1	0				5
5	'50/50'	1	0				5
5	'50/50'	1	0				5
5	'50/50'	1	0				5
5	'50/50'	1	0				5
5	'50/50'	1	0				5
5	'50/50'	1	0				5
5	'50/50'	1	0				5
5	'50/50'	1	0				5
5	'50/50'	1	0				5
5	'50/50'	1	0				5
5	'50/50'	0	0				5
5	'50/50'	0	0				5
5	'50/50'	0	0				5
5	'50/50'	0	1				5
5	'50/50'	0	0				5
5	'50/50'	0	0				5
5	'50/50'	0	0				5
5	'50/50'	0	0				5
5	'50/50'	0	0				5
5	'50/50'	0	0				5
5	'50/50'	0	0				5
5	'50/50'	0	0				5
5	'50/50'	0	0				5
5	'50/50'	0	0				5
5	'50/50'	0	0				5
5	'50/50'	0	0				5
5	'50/50'	0	1				5
5	'50/50'	0	0				5
5	'50/50'	0	0				5
5	'50/50'	0	0				5
5	'50/50'	0	0				5
5	'50/50'	0	0				5
5	'50/50'	0	0				5
5	'50/50'	0	0				5
5	'50/50'	0	0				5
5	'50/50'	0	0				5
5	'50/50'	0	0				5
5	'50/50'	0	1				5
5	'50/50'	0	0				5
5	'50/50'	0	0				5
5	'60/40'	1	0				4
5	'60/40'	1	1				4
5	'60/40'	1	1				4
5	'60/40'	1	1				4
5	'60/40'	1	1				4
5	'60/40'	1	1				4
5	'60/40'	1	1				4
5	'60/40'	1	1				4
5	'60/40'	1	1				4
5	'60/40'	1	1				4
5	'60/40'	1	1				4
5	'60/40'	1	0				4
5	'60/40'	1	1				4
5	'60/40'	1	1				4
5	'60/40'	1	1				4
5	'60/40'	1	0				4
5	'60/40'	1	1				4
5	'60/40'	1	0				4
5	'60/40'	1	1				4
5	'60/40'	1	0				4
5	'60/40'	1	0				4
5	'60/40'	1	0				4
5	'60/40'	1	0				4
5	'60/40'	1	0				4
5	'60/40'	1	0				4
5	'60/40'	1	1				4
5	'60/40'	1	0				4
5	'60/40'	1	0				4
5	'60/40'	1	0				4
5	'60/40'	1	0				4
5	'60/40'	0	1				4
5	'60/40'	0	1				4
5	'60/40'	0	1				4
5	'60/40'	0	1				4
5	'60/40'	0	1				4
5	'60/40'	0	1				4
5	'60/40'	0	1				4
5	'60/40'	0	1				4
5	'60/40'	0	1				4
5	'60/40'	0	1				4
5	'60/40'	0	1				4
5	'60/40'	0	1				4
5	'60/40'	0	1				4
5	'60/40'	0	1				4
5	'60/40'	0	0				4
5	'60/40'	0	1				4
5	'60/40'	0	1				4
5	'60/40'	0	1				4
5	'60/40'	0	1				4
5	'60/40'	0	0				4
5	'60/40'	0	1				4
5	'60/40'	0	0				4
5	'60/40'	0	0				4
5	'60/40'	0	1				4
5	'60/40'	0	1				4
5	'60/40'	0	1				4
5	'60/40'	0	1				4
5	'60/40'	0	1				4
5	'60/40'	0	1				4
5	'60/40'	0	1				4
5	'70/30'	1	1				3
5	'70/30'	1	1				3
5	'70/30'	1	1				3
5	'70/30'	1	1				3
5	'70/30'	1	1				3
5	'70/30'	1	1				3
5	'70/30'	1	1				3
5	'70/30'	1	1				3
5	'70/30'	1	1				3
5	'70/30'	1	1				3
5	'70/30'	1	1				3
5	'70/30'	1	1				3
5	'70/30'	1	1				3
5	'70/30'	1	1				3
5	'70/30'	1	1				3
5	'70/30'	1	1				3
5	'70/30'	1	1				3
5	'70/30'	1	1				3
5	'70/30'	1	1				3
5	'70/30'	1	1				3
5	'70/30'	1	1				3
5	'70/30'	1	1				3
5	'70/30'	1	1				3
5	'70/30'	1	1				3
5	'70/30'	1	1				3
5	'70/30'	1	1				3
5	'70/30'	1	1				3
5	'70/30'	1	0				3
5	'70/30'	1	0				3
5	'70/30'	1	0				3
5	'70/30'	0	1				3
5	'70/30'	0	1				3
5	'70/30'	0	1				3
5	'70/30'	0	1				3
5	'70/30'	0	1				3
5	'70/30'	0	1				3
5	'70/30'	0	1				3
5	'70/30'	0	1				3
5	'70/30'	0	1				3
5	'70/30'	0	1				3
5	'70/30'	0	1				3
5	'70/30'	0	1				3
5	'70/30'	0	1				3
5	'70/30'	0	1				3
5	'70/30'	0	1				3
5	'70/30'	0	1				3
5	'70/30'	0	0				3
5	'70/30'	0	1				3
5	'70/30'	0	1				3
5	'70/30'	0	1				3
5	'70/30'	0	1				3
5	'70/30'	0	1				3
5	'70/30'	0	1				3
5	'70/30'	0	1				3
5	'70/30'	0	1				3
5	'70/30'	0	1				3
5	'70/30'	0	1				3
5	'70/30'	0	1				3
5	'70/30'	0	1				3
5	'70/30'	0	0				3
5	'80/20'	1	1				2
5	'80/20'	1	1				2
5	'80/20'	1	1				2
5	'80/20'	1	1				2
5	'80/20'	1	1				2
5	'80/20'	1	1				2
5	'80/20'	1	1				2
5	'80/20'	1	1				2
5	'80/20'	1	1				2
5	'80/20'	1	1				2
5	'80/20'	1	1				2
5	'80/20'	1	1				2
5	'80/20'	1	1				2
5	'80/20'	1	1				2
5	'80/20'	1	1				2
5	'80/20'	1	1				2
5	'80/20'	1	1				2
5	'80/20'	1	1				2
5	'80/20'	1	1				2
5	'80/20'	1	1				2
5	'80/20'	1	1				2
5	'80/20'	1	1				2
5	'80/20'	1	0				2
5	'80/20'	1	1				2
5	'80/20'	1	0				2
5	'80/20'	1	1				2
5	'80/20'	1	0				2
5	'80/20'	1	0				2
5	'80/20'	1	0				2
5	'80/20'	1	0				2
5	'80/20'	0	1				2
5	'80/20'	0	1				2
5	'80/20'	0	1				2
5	'80/20'	0	1				2
5	'80/20'	0	1				2
5	'80/20'	0	1				2
5	'80/20'	0	1				2
5	'80/20'	0	1				2
5	'80/20'	0	1				2
5	'80/20'	0	1				2
5	'80/20'	0	1				2
5	'80/20'	0	1				2
5	'80/20'	0	1				2
5	'80/20'	0	1				2
5	'80/20'	0	1				2
5	'80/20'	0	1				2
5	'80/20'	0	1				2
5	'80/20'	0	1				2
5	'80/20'	0	1				2
5	'80/20'	0	1				2
5	'80/20'	0	1				2
5	'80/20'	0	1				2
5	'80/20'	0	1				2
5	'80/20'	0	1				2
5	'80/20'	0	1				2
5	'80/20'	0	1				2
5	'80/20'	0	1				2
5	'80/20'	0	1				2
5	'80/20'	0	1				2
5	'80/20'	0	1				2
5	'90/10'	1	1				1
5	'90/10'	1	1				1
5	'90/10'	1	1				1
5	'90/10'	1	1				1
5	'90/10'	1	1				1
5	'90/10'	1	1				1
5	'90/10'	1	1				1
5	'90/10'	1	1				1
5	'90/10'	1	1				1
5	'90/10'	1	1				1
5	'90/10'	1	1				1
5	'90/10'	1	1				1
5	'90/10'	1	1				1
5	'90/10'	1	1				1
5	'90/10'	1	1				1
5	'90/10'	1	1				1
5	'90/10'	1	1				1
5	'90/10'	1	1				1
5	'90/10'	1	1				1
5	'90/10'	1	1				1
5	'90/10'	1	1				1
5	'90/10'	1	1				1
5	'90/10'	1	0				1
5	'90/10'	1	0				1
5	'90/10'	1	0				1
5	'90/10'	1	1				1
5	'90/10'	1	0				1
5	'90/10'	1	1				1
5	'90/10'	1	1				1
5	'90/10'	1	1				1
5	'90/10'	0	1				1
5	'90/10'	0	1				1
5	'90/10'	0	1				1
5	'90/10'	0	1				1
5	'90/10'	0	1				1
5	'90/10'	0	1				1
5	'90/10'	0	1				1
5	'90/10'	0	1				1
5	'90/10'	0	1				1
5	'90/10'	0	1				1
5	'90/10'	0	1				1
5	'90/10'	0	1				1
5	'90/10'	0	1				1
5	'90/10'	0	1				1
5	'90/10'	0	1				1
5	'90/10'	0	1				1
5	'90/10'	0	1				1
5	'90/10'	0	1				1
5	'90/10'	0	1				1
5	'90/10'	0	1				1
5	'90/10'	0	1				1
5	'90/10'	0	1				1
5	'90/10'	0	1				1
5	'90/10'	0	1				1
5	'90/10'	0	1				1
5	'90/10'	0	1				1
5	'90/10'	0	1				1
5	'90/10'	0	1				1
5	'90/10'	0	1				1
5	'90/10'	0	1				1
5	'100/0'	1	1				0
5	'100/0'	1	1				0
5	'100/0'	1	1				0
5	'100/0'	1	1				0
5	'100/0'	1	1				0
5	'100/0'	1	1				0
5	'100/0'	1	1				0
5	'100/0'	1	1				0
5	'100/0'	1	1				0
5	'100/0'	1	1				0
5	'100/0'	1	1				0
5	'100/0'	1	1				0
5	'100/0'	1	1				0
5	'100/0'	1	1				0
5	'100/0'	1	1				0
5	'100/0'	1	1				0
5	'100/0'	1	1				0
5	'100/0'	1	1				0
5	'100/0'	1	1				0
5	'100/0'	1	1				0
5	'100/0'	1	1				0
5	'100/0'	1	1				0
5	'100/0'	1	1				0
5	'100/0'	1	1				0
5	'100/0'	1	1				0
5	'100/0'	1	1				0
5	'100/0'	1	1				0
5	'100/0'	1	1				0
5	'100/0'	1	1				0
5	'100/0'	1	1				0
5	'100/0'	0	1				0
5	'100/0'	0	1				0
5	'100/0'	0	1				0
5	'100/0'	0	1				0
5	'100/0'	0	1				0
5	'100/0'	0	1				0
5	'100/0'	0	1				0
5	'100/0'	0	1				0
5	'100/0'	0	1				0
5	'100/0'	0	1				0
5	'100/0'	0	1				0
5	'100/0'	0	1				0
5	'100/0'	0	1				0
5	'100/0'	0	1				0
5	'100/0'	0	1				0
5	'100/0'	0	1				0
5	'100/0'	0	1				0
5	'100/0'	0	1				0
5	'100/0'	0	1				0
5	'100/0'	0	1				0
5	'100/0'	0	1				0
5	'100/0'	0	1				0
5	'100/0'	0	1				0
5	'100/0'	0	1				0
5	'100/0'	0	1				0
5	'100/0'	0	1				0
5	'100/0'	0	1				0
5	'100/0'	0	1				0
5	'100/0'	0	1				0
5	'100/0'	0	1				0
6	'50/50'	1	0				5
6	'50/50'	1	0				5
6	'50/50'	1	0				5
6	'50/50'	1	0				5
6	'50/50'	1	0				5
6	'50/50'	1	0				5
6	'50/50'	1	0				5
6	'50/50'	1	0				5
6	'50/50'	1	0				5
6	'50/50'	1	0				5
6	'50/50'	1	0				5
6	'50/50'	1	0				5
6	'50/50'	1	0				5
6	'50/50'	1	0				5
6	'50/50'	1	0				5
6	'50/50'	1	0				5
6	'50/50'	1	0				5
6	'50/50'	1	0				5
6	'50/50'	1	0				5
6	'50/50'	1	0				5
6	'50/50'	1	0				5
6	'50/50'	1	0				5
6	'50/50'	1	0				5
6	'50/50'	1	0				5
6	'50/50'	1	0				5
6	'50/50'	1	0				5
6	'50/50'	1	0				5
6	'50/50'	1	0				5
6	'50/50'	1	0				5
6	'50/50'	1	0				5
6	'50/50'	0	0				5
6	'50/50'	0	0				5
6	'50/50'	0	0				5
6	'50/50'	0	0				5
6	'50/50'	0	0				5
6	'50/50'	0	0				5
6	'50/50'	0	0				5
6	'50/50'	0	0				5
6	'50/50'	0	0				5
6	'50/50'	0	0				5
6	'50/50'	0	0				5
6	'50/50'	0	0				5
6	'50/50'	0	0				5
6	'50/50'	0	0				5
6	'50/50'	0	0				5
6	'50/50'	0	0				5
6	'50/50'	0	0				5
6	'50/50'	0	0				5
6	'50/50'	0	0				5
6	'50/50'	0	0				5
6	'50/50'	0	0				5
6	'50/50'	0	0				5
6	'50/50'	0	0				5
6	'50/50'	0	0				5
6	'50/50'	0	0				5
6	'50/50'	0	0				5
6	'50/50'	0	0				5
6	'50/50'	0	0				5
6	'50/50'	0	0				5
6	'50/50'	0	0				5
6	'60/40'	1	0				4
6	'60/40'	1	0				4
6	'60/40'	1	0				4
6	'60/40'	1	0				4
6	'60/40'	1	0				4
6	'60/40'	1	0				4
6	'60/40'	1	0				4
6	'60/40'	1	0				4
6	'60/40'	1	0				4
6	'60/40'	1	0				4
6	'60/40'	1	0				4
6	'60/40'	1	0				4
6	'60/40'	1	0				4
6	'60/40'	1	0				4
6	'60/40'	1	0				4
6	'60/40'	1	0				4
6	'60/40'	1	0				4
6	'60/40'	1	0				4
6	'60/40'	1	0				4
6	'60/40'	1	0				4
6	'60/40'	1	0				4
6	'60/40'	1	0				4
6	'60/40'	1	0				4
6	'60/40'	1	0				4
6	'60/40'	1	0				4
6	'60/40'	1	0				4
6	'60/40'	1	1				4
6	'60/40'	1	0				4
6	'60/40'	1	0				4
6	'60/40'	1	0				4
6	'60/40'	0	0				4
6	'60/40'	0	0				4
6	'60/40'	0	0				4
6	'60/40'	0	0				4
6	'60/40'	0	0				4
6	'60/40'	0	1				4
6	'60/40'	0	0				4
6	'60/40'	0	0				4
6	'60/40'	0	0				4
6	'60/40'	0	0				4
6	'60/40'	0	0				4
6	'60/40'	0	0				4
6	'60/40'	0	0				4
6	'60/40'	0	0				4
6	'60/40'	0	0				4
6	'60/40'	0	0				4
6	'60/40'	0	0				4
6	'60/40'	0	0				4
6	'60/40'	0	0				4
6	'60/40'	0	0				4
6	'60/40'	0	0				4
6	'60/40'	0	0				4
6	'60/40'	0	0				4
6	'60/40'	0	0				4
6	'60/40'	0	0				4
6	'60/40'	0	0				4
6	'60/40'	0	0				4
6	'60/40'	0	0				4
6	'60/40'	0	0				4
6	'60/40'	0	0				4
6	'70/30'	1	1				3
6	'70/30'	1	1				3
6	'70/30'	1	1				3
6	'70/30'	1	1				3
6	'70/30'	1	1				3
6	'70/30'	1	1				3
6	'70/30'	1	1				3
6	'70/30'	1	1				3
6	'70/30'	1	1				3
6	'70/30'	1	1				3
6	'70/30'	1	1				3
6	'70/30'	1	1				3
6	'70/30'	1	1				3
6	'70/30'	1	1				3
6	'70/30'	1	1				3
6	'70/30'	1	1				3
6	'70/30'	1	1				3
6	'70/30'	1	1				3
6	'70/30'	1	1				3
6	'70/30'	1	1				3
6	'70/30'	1	1				3
6	'70/30'	1	1				3
6	'70/30'	1	1				3
6	'70/30'	1	1				3
6	'70/30'	1	1				3
6	'70/30'	1	1				3
6	'70/30'	1	1				3
6	'70/30'	1	1				3
6	'70/30'	1	1				3
6	'70/30'	1	1				3
6	'70/30'	0	1				3
6	'70/30'	0	1				3
6	'70/30'	0	1				3
6	'70/30'	0	1				3
6	'70/30'	0	1				3
6	'70/30'	0	1				3
6	'70/30'	0	1				3
6	'70/30'	0	1				3
6	'70/30'	0	1				3
6	'70/30'	0	1				3
6	'70/30'	0	1				3
6	'70/30'	0	1				3
6	'70/30'	0	1				3
6	'70/30'	0	1				3
6	'70/30'	0	1				3
6	'70/30'	0	1				3
6	'70/30'	0	1				3
6	'70/30'	0	1				3
6	'70/30'	0	1				3
6	'70/30'	0	1				3
6	'70/30'	0	1				3
6	'70/30'	0	1				3
6	'70/30'	0	1				3
6	'70/30'	0	1				3
6	'70/30'	0	1				3
6	'70/30'	0	1				3
6	'70/30'	0	1				3
6	'70/30'	0	1				3
6	'70/30'	0	1				3
6	'70/30'	0	1				3
6	'80/20'	1	1				2
6	'80/20'	1	1				2
6	'80/20'	1	1				2
6	'80/20'	1	1				2
6	'80/20'	1	1				2
6	'80/20'	1	1				2
6	'80/20'	1	1				2
6	'80/20'	1	1				2
6	'80/20'	1	1				2
6	'80/20'	1	1				2
6	'80/20'	1	1				2
6	'80/20'	1	1				2
6	'80/20'	1	1				2
6	'80/20'	1	1				2
6	'80/20'	1	1				2
6	'80/20'	1	1				2
6	'80/20'	1	1				2
6	'80/20'	1	1				2
[truncated: 12,402 more rows]
