# Supplementary material for: “Watching Eyes” Triggers Third-Party Punishment: The Role of Emotion Within the Eyes
Source: Front Psychol. 2021 Jul 15;12:681664. doi: 10.3389/fpsyg.2021.681664 (PMC8320698; doi:10.3389/fpsyg.2021.681664)
Supplement: Supplementary file 1 [file Data_Sheet_1.ZIP › 03 Materials and Data/Data/Experiment 1.xlsx]

## Sheet: Sheet1
subject ID	spilts	with\without eyes	punish or not
		1=with eyes 0=without eyes	0=not punish 1=punish
1	50/50	1	0
1	50/50	1	1
1	50/50	1	0
1	50/50	1	0
1	50/50	1	0
1	50/50	1	0
1	50/50	0	0
1	50/50	0	0
1	50/50	0	0
1	50/50	0	0
1	50/50	0	0
1	50/50	0	0
1	60/40	1	1
1	60/40	1	1
1	60/40	1	1
1	60/40	1	1
1	60/40	1	1
1	60/40	1	0
1	60/40	0	1
1	60/40	0	0
1	60/40	0	0
1	60/40	0	0
1	60/40	0	0
1	60/40	0	0
1	70/30	1	1
1	70/30	1	1
1	70/30	1	1
1	70/30	1	1
1	70/30	1	1
1	70/30	1	1
1	70/30	0	0
1	70/30	0	0
1	70/30	0	0
1	70/30	0	1
1	70/30	0	1
1	70/30	0	0
1	80/20	1	1
1	80/20	1	1
1	80/20	1	1
1	80/20	1	1
1	80/20	1	1
1	80/20	1	1
1	80/20	0	1
1	80/20	0	0
1	80/20	0	1
1	80/20	0	1
1	80/20	0	1
1	80/20	0	1
1	1990-10-01	1	1
1	1990-10-01	1	1
1	1990-10-01	1	1
1	1990-10-01	1	1
1	1990-10-01	1	1
1	1990-10-01	1	1
1	1990-10-01	0	1
1	1990-10-01	0	1
1	1990-10-01	0	1
1	1990-10-01	0	1
1	1990-10-01	0	1
1	1990-10-01	0	1
1	100/0	1	1
1	100/0	1	1
1	100/0	1	1
1	100/0	1	1
1	100/0	1	1
1	100/0	1	1
1	100/0	0	1
1	100/0	0	1
1	100/0	0	1
1	100/0	0	1
1	100/0	0	1
1	100/0	0	1
2	50/50	1	0
2	50/50	1	0
2	50/50	1	0
2	50/50	1	0
2	50/50	1	0
2	50/50	1	0
2	50/50	0	0
2	50/50	0	0
2	50/50	0	0
2	50/50	0	0
2	50/50	0	0
2	50/50	0	1
2	60/40	1	1
2	60/40	1	1
2	60/40	1	1
2	60/40	1	1
2	60/40	1	1
2	60/40	1	1
2	60/40	0	0
2	60/40	0	0
2	60/40	0	0
2	60/40	0	0
2	60/40	0	0
2	60/40	0	0
2	70/30	1	1
2	70/30	1	1
2	70/30	1	1
2	70/30	1	1
2	70/30	1	1
2	70/30	1	1
2	70/30	0	0
2	70/30	0	0
2	70/30	0	0
2	70/30	0	0
2	70/30	0	0
2	70/30	0	0
2	80/20	1	1
2	80/20	1	1
2	80/20	1	1
2	80/20	1	1
2	80/20	1	1
2	80/20	1	1
2	80/20	0	0
2	80/20	0	0
2	80/20	0	0
2	80/20	0	0
2	80/20	0	0
2	80/20	0	0
2	1990-10-01	1	1
2	1990-10-01	1	1
2	1990-10-01	1	1
2	1990-10-01	1	1
2	1990-10-01	1	1
2	1990-10-01	1	1
2	1990-10-01	0	1
2	1990-10-01	0	1
2	1990-10-01	0	1
2	1990-10-01	0	0
2	1990-10-01	0	0
2	1990-10-01	0	0
2	100/0	1	1
2	100/0	1	1
2	100/0	1	1
2	100/0	1	1
2	100/0	1	1
2	100/0	1	1
2	100/0	0	1
2	100/0	0	1
2	100/0	0	1
2	100/0	0	1
2	100/0	0	1
2	100/0	0	1
3	50/50	1	0
3	50/50	1	0
3	50/50	1	0
3	50/50	1	0
3	50/50	1	0
3	50/50	1	0
3	50/50	0	0
3	50/50	0	0
3	50/50	0	0
3	50/50	0	0
3	50/50	0	0
3	50/50	0	0
3	60/40	1	0
3	60/40	1	0
3	60/40	1	0
3	60/40	1	0
3	60/40	1	0
3	60/40	1	0
3	60/40	0	0
3	60/40	0	0
3	60/40	0	0
3	60/40	0	0
3	60/40	0	0
3	60/40	0	0
3	70/30	1	1
3	70/30	1	0
3	70/30	1	1
3	70/30	1	0
3	70/30	1	0
3	70/30	1	1
3	70/30	0	1
3	70/30	0	1
3	70/30	0	1
3	70/30	0	1
3	70/30	0	1
3	70/30	0	1
3	80/20	1	0
3	80/20	1	1
3	80/20	1	1
3	80/20	1	1
3	80/20	1	1
3	80/20	1	1
3	80/20	0	1
3	80/20	0	1
3	80/20	0	1
3	80/20	0	1
3	80/20	0	0
3	80/20	0	1
3	1990-10-01	1	1
3	1990-10-01	1	1
3	1990-10-01	1	0
3	1990-10-01	1	1
3	1990-10-01	1	1
3	1990-10-01	1	1
3	1990-10-01	0	1
3	1990-10-01	0	1
3	1990-10-01	0	1
3	1990-10-01	0	1
3	1990-10-01	0	1
3	1990-10-01	0	1
3	100/0	1	1
3	100/0	1	1
3	100/0	1	1
3	100/0	1	1
3	100/0	1	1
3	100/0	1	1
3	100/0	0	1
3	100/0	0	1
3	100/0	0	1
3	100/0	0	1
3	100/0	0	1
3	100/0	0	1
4	50/50	1	0
4	50/50	1	0
4	50/50	1	0
4	50/50	1	0
4	50/50	1	0
4	50/50	1	0
4	50/50	0	0
4	50/50	0	0
4	50/50	0	0
4	50/50	0	0
4	50/50	0	0
4	50/50	0	0
4	60/40	1	0
4	60/40	1	0
4	60/40	1	0
4	60/40	1	1
4	60/40	1	0
4	60/40	1	1
4	60/40	0	0
4	60/40	0	0
4	60/40	0	0
4	60/40	0	1
4	60/40	0	1
4	60/40	0	1
4	70/30	1	1
4	70/30	1	1
4	70/30	1	1
4	70/30	1	1
4	70/30	1	1
4	70/30	1	1
4	70/30	0	1
4	70/30	0	1
4	70/30	0	1
4	70/30	0	1
4	70/30	0	1
4	70/30	0	1
4	80/20	1	1
4	80/20	1	1
4	80/20	1	1
4	80/20	1	1
4	80/20	1	1
4	80/20	1	1
4	80/20	0	1
4	80/20	0	1
4	80/20	0	1
4	80/20	0	1
4	80/20	0	1
4	80/20	0	1
4	1990-10-01	1	1
4	1990-10-01	1	1
4	1990-10-01	1	1
4	1990-10-01	1	1
4	1990-10-01	1	1
4	1990-10-01	1	1
4	1990-10-01	0	1
4	1990-10-01	0	1
4	1990-10-01	0	1
4	1990-10-01	0	1
4	1990-10-01	0	1
4	1990-10-01	0	1
4	100/0	1	1
4	100/0	1	1
4	100/0	1	1
4	100/0	1	1
4	100/0	1	1
4	100/0	1	1
4	100/0	0	1
4	100/0	0	1
4	100/0	0	1
4	100/0	0	1
4	100/0	0	1
4	100/0	0	1
5	50/50	1	0
5	50/50	1	0
5	50/50	1	0
5	50/50	1	0
5	50/50	1	0
5	50/50	1	0
5	50/50	0	0
5	50/50	0	0
5	50/50	0	0
5	50/50	0	0
5	50/50	0	0
5	50/50	0	0
5	60/40	1	0
5	60/40	1	0
5	60/40	1	0
5	60/40	1	0
5	60/40	1	1
5	60/40	1	0
5	60/40	0	1
5	60/40	0	0
5	60/40	0	0
5	60/40	0	0
5	60/40	0	0
5	60/40	0	0
5	70/30	1	0
5	70/30	1	1
5	70/30	1	1
5	70/30	1	0
5	70/30	1	0
5	70/30	1	0
5	70/30	0	1
5	70/30	0	0
5	70/30	0	0
5	70/30	0	0
5	70/30	0	0
5	70/30	0	0
5	80/20	1	0
5	80/20	1	1
5	80/20	1	1
5	80/20	1	0
5	80/20	1	1
5	80/20	1	0
5	80/20	0	0
5	80/20	0	0
5	80/20	0	1
5	80/20	0	0
5	80/20	0	0
5	80/20	0	0
5	1990-10-01	1	1
5	1990-10-01	1	1
5	1990-10-01	1	1
5	1990-10-01	1	1
5	1990-10-01	1	0
5	1990-10-01	1	0
5	1990-10-01	0	0
5	1990-10-01	0	1
5	1990-10-01	0	1
5	1990-10-01	0	1
5	1990-10-01	0	0
5	1990-10-01	0	0
5	100/0	1	1
5	100/0	1	1
5	100/0	1	0
5	100/0	1	0
5	100/0	1	1
5	100/0	1	1
5	100/0	0	0
5	100/0	0	1
5	100/0	0	1
5	100/0	0	1
5	100/0	0	1
5	100/0	0	1
6	50/50	1	0
6	50/50	1	0
6	50/50	1	0
6	50/50	1	0
6	50/50	1	0
6	50/50	1	0
6	50/50	0	0
6	50/50	0	0
6	50/50	0	0
6	50/50	0	0
6	50/50	0	0
6	50/50	0	0
6	60/40	1	0
6	60/40	1	1
6	60/40	1	1
6	60/40	1	1
6	60/40	1	1
6	60/40	1	1
6	60/40	0	1
6	60/40	0	1
6	60/40	0	1
6	60/40	0	0
6	60/40	0	1
6	60/40	0	1
6	70/30	1	1
6	70/30	1	1
6	70/30	1	1
6	70/30	1	1
6	70/30	1	1
6	70/30	1	1
6	70/30	0	1
6	70/30	0	1
6	70/30	0	1
6	70/30	0	1
6	70/30	0	1
6	70/30	0	1
6	80/20	1	1
6	80/20	1	1
6	80/20	1	1
6	80/20	1	1
6	80/20	1	1
6	80/20	1	1
6	80/20	0	1
6	80/20	0	1
6	80/20	0	1
6	80/20	0	1
6	80/20	0	1
6	80/20	0	1
6	1990-10-01	1	1
6	1990-10-01	1	1
6	1990-10-01	1	1
6	1990-10-01	1	1
6	1990-10-01	1	1
6	1990-10-01	1	1
6	1990-10-01	0	1
6	1990-10-01	0	1
6	1990-10-01	0	1
6	1990-10-01	0	1
6	1990-10-01	0	1
6	1990-10-01	0	1
6	100/0	1	1
6	100/0	1	1
6	100/0	1	1
6	100/0	1	1
6	100/0	1	1
6	100/0	1	1
6	100/0	0	1
6	100/0	0	1
6	100/0	0	1
6	100/0	0	1
6	100/0	0	1
6	100/0	0	1
7	50/50	1	0
7	50/50	1	0
7	50/50	1	0
7	50/50	1	0
7	50/50	1	0
7	50/50	1	0
7	50/50	0	0
7	50/50	0	0
7	50/50	0	0
7	50/50	0	0
7	50/50	0	0
7	50/50	0	0
7	60/40	1	1
7	60/40	1	1
7	60/40	1	1
7	60/40	1	0
7	60/40	1	1
7	60/40	1	1
7	60/40	0	1
7	60/40	0	1
7	60/40	0	1
7	60/40	0	1
7	60/40	0	1
7	60/40	0	0
7	70/30	1	1
7	70/30	1	1
7	70/30	1	1
7	70/30	1	1
7	70/30	1	1
7	70/30	1	1
7	70/30	0	1
7	70/30	0	1
7	70/30	0	1
7	70/30	0	1
7	70/30	0	1
7	70/30	0	1
7	80/20	1	1
7	80/20	1	1
7	80/20	1	1
7	80/20	1	1
7	80/20	1	1
7	80/20	1	1
7	80/20	0	1
7	80/20	0	1
7	80/20	0	1
7	80/20	0	1
7	80/20	0	1
7	80/20	0	1
7	1990-10-01	1	1
7	1990-10-01	1	1
7	1990-10-01	1	1
7	1990-10-01	1	1
7	1990-10-01	1	1
7	1990-10-01	1	1
7	1990-10-01	0	1
7	1990-10-01	0	1
7	1990-10-01	0	1
7	1990-10-01	0	1
7	1990-10-01	0	1
7	1990-10-01	0	1
7	100/0	1	1
7	100/0	1	1
7	100/0	1	1
7	100/0	1	1
7	100/0	1	1
7	100/0	1	1
7	100/0	0	1
7	100/0	0	1
7	100/0	0	1
7	100/0	0	1
7	100/0	0	1
7	100/0	0	1
8	50/50	1	0
8	50/50	1	0
8	50/50	1	0
8	50/50	1	0
8	50/50	1	0
8	50/50	1	0
8	50/50	0	0
8	50/50	0	0
8	50/50	0	0
8	50/50	0	1
8	50/50	0	1
8	50/50	0	0
8	60/40	1	1
8	60/40	1	1
8	60/40	1	1
8	60/40	1	1
8	60/40	1	1
8	60/40	1	0
8	60/40	0	1
8	60/40	0	1
8	60/40	0	1
8	60/40	0	1
8	60/40	0	0
8	60/40	0	0
8	70/30	1	1
8	70/30	1	1
8	70/30	1	1
8	70/30	1	1
8	70/30	1	1
8	70/30	1	1
8	70/30	0	1
8	70/30	0	1
8	70/30	0	1
8	70/30	0	1
8	70/30	0	1
8	70/30	0	1
8	80/20	1	1
8	80/20	1	1
8	80/20	1	1
8	80/20	1	1
8	80/20	1	1
8	80/20	1	1
8	80/20	0	1
8	80/20	0	1
8	80/20	0	1
8	80/20	0	1
8	80/20	0	1
8	80/20	0	1
8	1990-10-01	1	1
8	1990-10-01	1	1
8	1990-10-01	1	1
8	1990-10-01	1	1
8	1990-10-01	1	1
8	1990-10-01	1	1
8	1990-10-01	0	1
8	1990-10-01	0	1
8	1990-10-01	0	1
8	1990-10-01	0	1
8	1990-10-01	0	1
8	1990-10-01	0	1
8	100/0	1	1
8	100/0	1	1
8	100/0	1	1
8	100/0	1	1
8	100/0	1	1
8	100/0	1	1
8	100/0	0	1
8	100/0	0	1
8	100/0	0	1
8	100/0	0	1
8	100/0	0	1
8	100/0	0	1
9	50/50	1	0
9	50/50	1	0
9	50/50	1	0
9	50/50	1	0
9	50/50	1	0
9	50/50	1	0
9	50/50	0	0
9	50/50	0	0
9	50/50	0	0
9	50/50	0	0
9	50/50	0	0
9	50/50	0	0
9	60/40	1	1
9	60/40	1	1
9	60/40	1	1
9	60/40	1	0
9	60/40	1	0
9	60/40	1	0
9	60/40	0	0
9	60/40	0	0
9	60/40	0	1
9	60/40	0	0
9	60/40	0	0
9	60/40	0	0
9	70/30	1	1
9	70/30	1	1
9	70/30	1	1
9	70/30	1	1
9	70/30	1	1
9	70/30	1	1
9	70/30	0	1
9	70/30	0	1
9	70/30	0	1
9	70/30	0	1
9	70/30	0	1
9	70/30	0	0
9	80/20	1	1
9	80/20	1	1
9	80/20	1	1
9	80/20	1	1
9	80/20	1	1
9	80/20	1	1
9	80/20	0	1
9	80/20	0	1
9	80/20	0	1
9	80/20	0	1
9	80/20	0	1
9	80/20	0	1
9	1990-10-01	1	1
9	1990-10-01	1	1
9	1990-10-01	1	1
9	1990-10-01	1	1
9	1990-10-01	1	1
9	1990-10-01	1	1
9	1990-10-01	0	1
9	1990-10-01	0	1
9	1990-10-01	0	1
9	1990-10-01	0	1
9	1990-10-01	0	1
9	1990-10-01	0	1
9	100/0	1	1
9	100/0	1	1
9	100/0	1	1
9	100/0	1	1
9	100/0	1	1
9	100/0	1	1
9	100/0	0	1
9	100/0	0	1
9	100/0	0	1
9	100/0	0	1
9	100/0	0	1
9	100/0	0	1
10	50/50	1	0
10	50/50	1	0
10	50/50	1	0
10	50/50	1	0
10	50/50	1	0
10	50/50	1	0
10	50/50	0	0
10	50/50	0	0
10	50/50	0	0
10	50/50	0	0
10	50/50	0	0
10	50/50	0	0
10	60/40	1	0
10	60/40	1	0
10	60/40	1	0
10	60/40	1	0
10	60/40	1	0
10	60/40	1	0
10	60/40	0	0
10	60/40	0	0
10	60/40	0	0
10	60/40	0	0
10	60/40	0	0
10	60/40	0	1
10	70/30	1	0
10	70/30	1	0
10	70/30	1	0
10	70/30	1	0
10	70/30	1	1
10	70/30	1	0
10	70/30	0	0
10	70/30	0	0
10	70/30	0	0
10	70/30	0	0
10	70/30	0	0
10	70/30	0	0
10	80/20	1	0
10	80/20	1	1
10	80/20	1	0
10	80/20	1	1
10	80/20	1	0
10	80/20	1	0
10	80/20	0	0
10	80/20	0	1
10	80/20	0	0
10	80/20	0	0
10	80/20	0	1
10	80/20	0	0
10	1990-10-01	1	1
10	1990-10-01	1	1
10	1990-10-01	1	1
10	1990-10-01	1	1
10	1990-10-01	1	0
10	1990-10-01	1	1
10	1990-10-01	0	1
10	1990-10-01	0	1
10	1990-10-01	0	1
10	1990-10-01	0	0
10	1990-10-01	0	1
10	1990-10-01	0	1
10	100/0	1	1
10	100/0	1	0
10	100/0	1	1
10	100/0	1	1
10	100/0	1	0
10	100/0	1	1
10	100/0	0	1
10	100/0	0	1
10	100/0	0	0
10	100/0	0	0
10	100/0	0	1
10	100/0	0	0
11	50/50	1	0
11	50/50	1	0
11	50/50	1	0
11	50/50	1	0
11	50/50	1	0
11	50/50	1	0
11	50/50	0	0
11	50/50	0	0
11	50/50	0	0
11	50/50	0	0
11	50/50	0	0
11	50/50	0	0
11	60/40	1	0
11	60/40	1	0
11	60/40	1	0
11	60/40	1	0
11	60/40	1	0
11	60/40	1	0
11	60/40	0	0
11	60/40	0	0
11	60/40	0	0
11	60/40	0	0
11	60/40	0	0
11	60/40	0	0
11	70/30	1	1
11	70/30	1	1
11	70/30	1	1
11	70/30	1	1
11	70/30	1	1
11	70/30	1	1
11	70/30	0	1
11	70/30	0	1
11	70/30	0	1
11	70/30	0	1
11	70/30	0	1
11	70/30	0	1
11	80/20	1	1
11	80/20	1	1
11	80/20	1	1
11	80/20	1	1
11	80/20	1	1
11	80/20	1	1
11	80/20	0	1
11	80/20	0	1
11	80/20	0	1
11	80/20	0	1
11	80/20	0	1
11	80/20	0	1
11	1990-10-01	1	1
11	1990-10-01	1	1
11	1990-10-01	1	1
11	1990-10-01	1	1
11	1990-10-01	1	1
11	1990-10-01	1	1
11	1990-10-01	0	1
11	1990-10-01	0	1
11	1990-10-01	0	1
11	1990-10-01	0	1
11	1990-10-01	0	1
11	1990-10-01	0	1
11	100/0	1	1
11	100/0	1	1
11	100/0	1	1
11	100/0	1	1
11	100/0	1	1
11	100/0	1	1
11	100/0	0	1
11	100/0	0	1
11	100/0	0	1
11	100/0	0	1
11	100/0	0	1
11	100/0	0	1
12	50/50	1	0
12	50/50	1	0
12	50/50	1	0
12	50/50	1	0
12	50/50	1	0
12	50/50	1	0
12	50/50	0	0
12	50/50	0	0
12	50/50	0	0
12	50/50	0	0
12	50/50	0	0
12	50/50	0	0
12	60/40	1	0
12	60/40	1	0
12	60/40	1	0
12	60/40	1	0
12	60/40	1	0
12	60/40	1	0
12	60/40	0	0
12	60/40	0	0
12	60/40	0	0
12	60/40	0	0
12	60/40	0	0
12	60/40	0	0
12	70/30	1	1
12	70/30	1	1
12	70/30	1	1
12	70/30	1	1
12	70/30	1	0
12	70/30	1	0
12	70/30	0	0
12	70/30	0	1
12	70/30	0	1
12	70/30	0	1
12	70/30	0	0
12	70/30	0	0
12	80/20	1	1
12	80/20	1	1
12	80/20	1	1
12	80/20	1	1
12	80/20	1	1
12	80/20	1	1
12	80/20	0	1
12	80/20	0	1
12	80/20	0	1
12	80/20	0	1
12	80/20	0	0
12	80/20	0	1
12	1990-10-01	1	1
12	1990-10-01	1	1
12	1990-10-01	1	1
12	1990-10-01	1	1
12	1990-10-01	1	1
12	1990-10-01	1	1
12	1990-10-01	0	1
12	1990-10-01	0	1
12	1990-10-01	0	1
12	1990-10-01	0	1
12	1990-10-01	0	1
12	1990-10-01	0	1
12	100/0	1	1
12	100/0	1	1
12	100/0	1	1
12	100/0	1	1
12	100/0	1	1
12	100/0	1	1
12	100/0	0	1
12	100/0	0	1
12	100/0	0	1
12	100/0	0	1
12	100/0	0	1
12	100/0	0	1
13	50/50	1	0
13	50/50	1	0
13	50/50	1	0
13	50/50	1	0
13	50/50	1	0
13	50/50	1	0
13	50/50	0	0
13	50/50	0	0
13	50/50	0	0
13	50/50	0	0
13	50/50	0	0
13	50/50	0	0
13	60/40	1	0
13	60/40	1	0
13	60/40	1	0
13	60/40	1	0
13	60/40	1	0
13	60/40	1	0
13	60/40	0	0
13	60/40	0	0
13	60/40	0	0
13	60/40	0	0
13	60/40	0	0
13	60/40	0	0
13	70/30	1	0
13	70/30	1	0
13	70/30	1	0
13	70/30	1	0
13	70/30	1	0
13	70/30	1	0
13	70/30	0	0
13	70/30	0	0
13	70/30	0	0
13	70/30	0	0
13	70/30	0	0
13	70/30	0	0
13	80/20	1	1
13	80/20	1	1
13	80/20	1	1
13	80/20	1	1
13	80/20	1	1
13	80/20	1	1
13	80/20	0	0
13	80/20	0	0
13	80/20	0	0
13	80/20	0	1
13	80/20	0	1
13	80/20	0	1
13	1990-10-01	1	1
13	1990-10-01	1	1
13	1990-10-01	1	1
13	1990-10-01	1	1
13	1990-10-01	1	1
13	1990-10-01	1	1
13	1990-10-01	0	1
13	1990-10-01	0	1
13	1990-10-01	0	1
13	1990-10-01	0	1
13	1990-10-01	0	1
13	1990-10-01	0	1
13	100/0	1	1
13	100/0	1	1
13	100/0	1	1
13	100/0	1	1
13	100/0	1	1
13	100/0	1	1
13	100/0	0	1
13	100/0	0	1
13	100/0	0	1
13	100/0	0	1
13	100/0	0	1
13	100/0	0	1
14	50/50	1	0
14	50/50	1	0
14	50/50	1	0
14	50/50	1	0
14	50/50	1	0
14	50/50	1	0
14	50/50	0	0
14	50/50	0	0
14	50/50	0	0
14	50/50	0	0
14	50/50	0	0
14	50/50	0	0
14	60/40	1	0
14	60/40	1	0
14	60/40	1	0
14	60/40	1	0
14	60/40	1	0
14	60/40	1	0
14	60/40	0	0
14	60/40	0	0
14	60/40	0	0
14	60/40	0	0
14	60/40	0	0
14	60/40	0	0
14	70/30	1	1
14	70/30	1	0
14	70/30	1	0
14	70/30	1	0
14	70/30	1	0
14	70/30	1	0
14	70/30	0	1
14	70/30	0	0
14	70/30	0	0
14	70/30	0	0
14	70/30	0	0
14	70/30	0	0
14	80/20	1	0
14	80/20	1	1
14	80/20	1	1
14	80/20	1	1
14	80/20	1	1
14	80/20	1	1
14	80/20	0	1
14	80/20	0	1
14	80/20	0	1
14	80/20	0	0
14	80/20	0	0
14	80/20	0	1
14	1990-10-01	1	0
14	1990-10-01	1	0
14	1990-10-01	1	1
14	1990-10-01	1	1
14	1990-10-01	1	1
14	1990-10-01	1	1
14	1990-10-01	0	1
14	1990-10-01	0	1
14	1990-10-01	0	1
14	1990-10-01	0	1
14	1990-10-01	0	1
14	1990-10-01	0	1
14	100/0	1	1
14	100/0	1	1
14	100/0	1	1
14	100/0	1	1
14	100/0	1	1
14	100/0	1	1
14	100/0	0	1
14	100/0	0	1
14	100/0	0	1
14	100/0	0	0
14	100/0	0	0
14	100/0	0	1
15	50/50	1	1
15	50/50	1	0
15	50/50	1	0
15	50/50	1	0
15	50/50	1	0
15	50/50	1	1
15	50/50	0	1
15	50/50	0	1
15	50/50	0	0
15	50/50	0	0
15	50/50	0	1
15	50/50	0	0
15	60/40	1	1
15	60/40	1	0
15	60/40	1	0
15	60/40	1	0
15	60/40	1	1
15	60/40	1	0
15	60/40	0	1
15	60/40	0	0
15	60/40	0	0
15	60/40	0	1
15	60/40	0	1
15	60/40	0	1
15	70/30	1	0
15	70/30	1	1
15	70/30	1	1
15	70/30	1	1
15	70/30	1	0
15	70/30	1	0
15	70/30	0	0
15	70/30	0	1
15	70/30	0	0
15	70/30	0	1
15	70/30	0	0
15	70/30	0	1
15	80/20	1	1
15	80/20	1	1
15	80/20	1	1
15	80/20	1	1
15	80/20	1	0
15	80/20	1	1
15	80/20	0	1
15	80/20	0	1
15	80/20	0	0
15	80/20	0	1
15	80/20	0	0
15	80/20	0	0
15	1990-10-01	1	1
15	1990-10-01	1	1
15	1990-10-01	1	0
15	1990-10-01	1	1
15	1990-10-01	1	1
15	1990-10-01	1	1
15	1990-10-01	0	0
15	1990-10-01	0	1
15	1990-10-01	0	0
15	1990-10-01	0	1
15	1990-10-01	0	1
15	1990-10-01	0	1
15	100/0	1	1
15	100/0	1	1
15	100/0	1	1
15	100/0	1	0
15	100/0	1	1
15	100/0	1	0
15	100/0	0	1
15	100/0	0	0
15	100/0	0	0
15	100/0	0	1
15	100/0	0	1
15	100/0	0	1
16	50/50	1	0
16	50/50	1	0
16	50/50	1	0
16	50/50	1	0
16	50/50	1	0
16	50/50	1	0
16	50/50	0	0
16	50/50	0	0
16	50/50	0	0
16	50/50	0	0
16	50/50	0	0
16	50/50	0	0
16	60/40	1	0
16	60/40	1	0
16	60/40	1	0
16	60/40	1	0
16	60/40	1	0
16	60/40	1	0
16	60/40	0	0
16	60/40	0	0
16	60/40	0	0
16	60/40	0	0
16	60/40	0	0
16	60/40	0	0
16	70/30	1	1
16	70/30	1	1
16	70/30	1	1
16	70/30	1	1
16	70/30	1	1
16	70/30	1	1
16	70/30	0	1
16	70/30	0	1
16	70/30	0	0
16	70/30	0	1
16	70/30	0	1
16	70/30	0	1
16	80/20	1	1
16	80/20	1	1
16	80/20	1	1
16	80/20	1	1
16	80/20	1	1
16	80/20	1	1
16	80/20	0	1
16	80/20	0	1
16	80/20	0	1
16	80/20	0	1
16	80/20	0	1
16	80/20	0	1
16	1990-10-01	1	1
16	1990-10-01	1	1
16	1990-10-01	1	1
16	1990-10-01	1	1
16	1990-10-01	1	1
16	1990-10-01	1	1
16	1990-10-01	0	1
16	1990-10-01	0	1
16	1990-10-01	0	1
16	1990-10-01	0	1
16	1990-10-01	0	1
16	1990-10-01	0	1
16	100/0	1	1
16	100/0	1	1
16	100/0	1	1
16	100/0	1	1
16	100/0	1	1
16	100/0	1	1
16	100/0	0	1
16	100/0	0	1
16	100/0	0	1
16	100/0	0	0
16	100/0	0	1
16	100/0	0	1
17	50/50	1	0
17	50/50	1	0
17	50/50	1	0
17	50/50	1	0
17	50/50	1	0
17	50/50	1	0
17	50/50	0	0
17	50/50	0	0
17	50/50	0	0
17	50/50	0	0
17	50/50	0	0
17	50/50	0	0
17	60/40	1	0
17	60/40	1	0
17	60/40	1	0
17	60/40	1	0
17	60/40	1	0
17	60/40	1	0
17	60/40	0	0
17	60/40	0	0
17	60/40	0	0
17	60/40	0	0
17	60/40	0	0
17	60/40	0	0
17	70/30	1	1
17	70/30	1	1
17	70/30	1	1
17	70/30	1	1
17	70/30	1	1
17	70/30	1	1
17	70/30	0	1
17	70/30	0	1
17	70/30	0	1
17	70/30	0	1
17	70/30	0	1
17	70/30	0	1
17	80/20	1	1
17	80/20	1	1
17	80/20	1	1
17	80/20	1	1
17	80/20	1	1
17	80/20	1	1
17	80/20	0	1
17	80/20	0	1
17	80/20	0	1
17	80/20	0	1
17	80/20	0	1
17	80/20	0	1
17	1990-10-01	1	1
17	1990-10-01	1	1
17	1990-10-01	1	1
17	1990-10-01	1	1
17	1990-10-01	1	1
17	1990-10-01	1	1
17	1990-10-01	0	1
17	1990-10-01	0	1
17	1990-10-01	0	1
17	1990-10-01	0	1
17	1990-10-01	0	1
17	1990-10-01	0	1
17	100/0	1	1
17	100/0	1	1
17	100/0	1	1
17	100/0	1	1
17	100/0	1	1
17	100/0	1	1
17	100/0	0	1
17	100/0	0	1
17	100/0	0	1
17	100/0	0	1
17	100/0	0	1
17	100/0	0	1
18	50/50	1	0
18	50/50	1	0
18	50/50	1	1
18	50/50	1	0
18	50/50	1	0
18	50/50	1	0
18	50/50	0	0
18	50/50	0	0
18	50/50	0	0
18	50/50	0	0
18	50/50	0	0
18	50/50	0	0
18	60/40	1	0
18	60/40	1	0
18	60/40	1	1
18	60/40	1	0
18	60/40	1	0
18	60/40	1	0
18	60/40	0	0
18	60/40	0	0
18	60/40	0	1
18	60/40	0	0
18	60/40	0	0
18	60/40	0	0
18	70/30	1	1
18	70/30	1	1
18	70/30	1	0
18	70/30	1	1
18	70/30	1	1
18	70/30	1	1
18	70/30	0	1
18	70/30	0	1
18	70/30	0	1
18	70/30	0	1
18	70/30	0	1
18	70/30	0	0
18	80/20	1	1
18	80/20	1	1
18	80/20	1	1
18	80/20	1	1
18	80/20	1	0
18	80/20	1	1
18	80/20	0	1
18	80/20	0	1
18	80/20	0	1
18	80/20	0	1
18	80/20	0	1
18	80/20	0	1
18	1990-10-01	1	1
18	1990-10-01	1	1
18	1990-10-01	1	1
18	1990-10-01	1	1
18	1990-10-01	1	1
18	1990-10-01	1	1
18	1990-10-01	0	1
18	1990-10-01	0	1
18	1990-10-01	0	0
18	1990-10-01	0	1
18	1990-10-01	0	1
18	1990-10-01	0	1
18	100/0	1	1
18	100/0	1	1
18	100/0	1	1
18	100/0	1	1
18	100/0	1	1
18	100/0	1	1
18	100/0	0	1
18	100/0	0	1
18	100/0	0	1
18	100/0	0	1
18	100/0	0	1
18	100/0	0	1
19	50/50	1	0
19	50/50	1	0
19	50/50	1	0
19	50/50	1	1
19	50/50	1	0
19	50/50	1	0
19	50/50	0	0
19	50/50	0	0
19	50/50	0	0
19	50/50	0	0
19	50/50	0	0
19	50/50	0	0
19	60/40	1	0
19	60/40	1	0
19	60/40	1	0
19	60/40	1	0
19	60/40	1	0
19	60/40	1	0
19	60/40	0	0
19	60/40	0	0
19	60/40	0	0
19	60/40	0	0
19	60/40	0	0
19	60/40	0	0
19	70/30	1	0
19	70/30	1	0
19	70/30	1	0
19	70/30	1	0
19	70/30	1	0
19	70/30	1	0
19	70/30	0	0
19	70/30	0	0
19	70/30	0	0
19	70/30	0	0
19	70/30	0	0
19	70/30	0	0
19	80/20	1	1
19	80/20	1	1
19	80/20	1	1
19	80/20	1	1
19	80/20	1	1
19	80/20	1	1
19	80/20	0	1
19	80/20	0	1
19	80/20	0	1
19	80/20	0	1
19	80/20	0	1
19	80/20	0	1
19	1990-10-01	1	0
19	1990-10-01	1	1
19	1990-10-01	1	1
19	1990-10-01	1	1
19	1990-10-01	1	1
19	1990-10-01	1	1
19	1990-10-01	0	1
19	1990-10-01	0	1
19	1990-10-01	0	1
19	1990-10-01	0	1
19	1990-10-01	0	1
19	1990-10-01	0	1
19	100/0	1	1
19	100/0	1	1
19	100/0	1	1
19	100/0	1	1
19	100/0	1	1
19	100/0	1	1
19	100/0	0	1
19	100/0	0	1
19	100/0	0	1
19	100/0	0	1
19	100/0	0	1
19	100/0	0	1
20	50/50	1	0
20	50/50	1	0
20	50/50	1	0
20	50/50	1	0
20	50/50	1	0
20	50/50	1	0
20	50/50	0	0
20	50/50	0	0
20	50/50	0	0
20	50/50	0	0
20	50/50	0	0
20	50/50	0	0
20	60/40	1	0
20	60/40	1	0
20	60/40	1	0
20	60/40	1	1
20	60/40	1	1
20	60/40	1	1
20	60/40	0	0
20	60/40	0	0
20	60/40	0	0
20	60/40	0	0
20	60/40	0	1
20	60/40	0	1
20	70/30	1	0
20	70/30	1	0
20	70/30	1	1
20	70/30	1	0
20	70/30	1	1
20	70/30	1	1
20	70/30	0	0
20	70/30	0	0
20	70/30	0	1
20	70/30	0	1
20	70/30	0	1
20	70/30	0	1
20	80/20	1	1
20	80/20	1	1
20	80/20	1	1
20	80/20	1	1
20	80/20	1	1
20	80/20	1	1
20	80/20	0	1
20	80/20	0	1
20	80/20	0	1
20	80/20	0	1
20	80/20	0	1
20	80/20	0	1
20	1990-10-01	1	1
20	1990-10-01	1	1
20	1990-10-01	1	1
20	1990-10-01	1	0
20	1990-10-01	1	1
20	1990-10-01	1	1
20	1990-10-01	0	1
20	1990-10-01	0	1
20	1990-10-01	0	1
20	1990-10-01	0	1
20	1990-10-01	0	1
20	1990-10-01	0	1
20	100/0	1	1
20	100/0	1	1
20	100/0	1	1
20	100/0	1	1
20	100/0	1	0
20	100/0	1	1
20	100/0	0	1
20	100/0	0	0
20	100/0	0	1
20	100/0	0	1
20	100/0	0	1
20	100/0	0	1
21	50/50	1	0
21	50/50	1	0
21	50/50	1	0
21	50/50	1	1
21	50/50	1	0
21	50/50	1	0
21	50/50	0	0
21	50/50	0	0
21	50/50	0	0
21	50/50	0	0
21	50/50	0	0
21	50/50	0	0
21	60/40	1	1
21	60/40	1	1
21	60/40	1	1
21	60/40	1	1
21	60/40	1	1
21	60/40	1	1
21	60/40	0	0
21	60/40	0	0
21	60/40	0	0
21	60/40	0	0
21	60/40	0	0
21	60/40	0	0
21	70/30	1	1
21	70/30	1	1
21	70/30	1	1
21	70/30	1	1
21	70/30	1	1
21	70/30	1	1
21	70/30	0	0
21	70/30	0	0
21	70/30	0	0
21	70/30	0	0
21	70/30	0	0
21	70/30	0	0
21	80/20	1	1
21	80/20	1	1
21	80/20	1	1
21	80/20	1	1
21	80/20	1	1
21	80/20	1	1
21	80/20	0	0
21	80/20	0	1
21	80/20	0	1
21	80/20	0	0
21	80/20	0	0
21	80/20	0	0
21	1990-10-01	1	1
21	1990-10-01	1	1
21	1990-10-01	1	1
21	1990-10-01	1	1
21	1990-10-01	1	1
21	1990-10-01	1	1
21	1990-10-01	0	1
21	1990-10-01	0	1
21	1990-10-01	0	1
21	1990-10-01	0	1
21	1990-10-01	0	1
21	1990-10-01	0	1
21	100/0	1	1
21	100/0	1	1
21	100/0	1	1
21	100/0	1	1
21	100/0	1	1
21	100/0	1	1
21	100/0	0	1
21	100/0	0	1
21	100/0	0	1
21	100/0	0	1
21	100/0	0	1
21	100/0	0	1
22	50/50	1	0
22	50/50	1	0
22	50/50	1	0
22	50/50	1	0
22	50/50	1	0
22	50/50	1	0
22	50/50	0	0
22	50/50	0	0
22	50/50	0	0
22	50/50	0	0
22	50/50	0	0
22	50/50	0	0
22	60/40	1	0
22	60/40	1	0
22	60/40	1	0
22	60/40	1	0
22	60/40	1	0
22	60/40	1	0
22	60/40	0	0
22	60/40	0	0
22	60/40	0	0
22	60/40	0	0
22	60/40	0	0
22	60/40	0	0
22	70/30	1	1
22	70/30	1	1
22	70/30	1	1
22	70/30	1	0
22	70/30	1	1
22	70/30	1	1
22	70/30	0	1
22	70/30	0	1
22	70/30	0	1
22	70/30	0	0
22	70/30	0	0
22	70/30	0	1
22	80/20	1	0
22	80/20	1	1
22	80/20	1	1
22	80/20	1	1
22	80/20	1	1
22	80/20	1	1
22	80/20	0	1
22	80/20	0	0
22	80/20	0	1
22	80/20	0	1
22	80/20	0	1
22	80/20	0	1
22	1990-10-01	1	1
22	1990-10-01	1	1
22	1990-10-01	1	1
22	1990-10-01	1	1
22	1990-10-01	1	1
22	1990-10-01	1	1
22	1990-10-01	0	1
22	1990-10-01	0	1
22	1990-10-01	0	1
22	1990-10-01	0	0
22	1990-10-01	0	1
22	1990-10-01	0	1
22	100/0	1	0
22	100/0	1	1
22	100/0	1	1
22	100/0	1	1
22	100/0	1	1
22	100/0	1	1
22	100/0	0	1
22	100/0	0	1
22	100/0	0	1
22	100/0	0	1
22	100/0	0	1
22	100/0	0	1
23	50/50	1	0
23	50/50	1	0
23	50/50	1	0
23	50/50	1	0
23	50/50	1	0
23	50/50	1	0
23	50/50	0	0
23	50/50	0	0
23	50/50	0	0
23	50/50	0	0
23	50/50	0	0
23	50/50	0	0
23	60/40	1	0
23	60/40	1	0
23	60/40	1	0
23	60/40	1	0
23	60/40	1	0
23	60/40	1	0
23	60/40	0	0
23	60/40	0	0
23	60/40	0	0
23	60/40	0	0
23	60/40	0	0
23	60/40	0	0
23	70/30	1	0
23	70/30	1	0
23	70/30	1	0
23	70/30	1	0
23	70/30	1	0
23	70/30	1	0
23	70/30	0	0
23	70/30	0	0
23	70/30	0	0
23	70/30	0	0
23	70/30	0	0
23	70/30	0	0
23	80/20	1	1
23	80/20	1	1
23	80/20	1	1
23	80/20	1	1
23	80/20	1	1
23	80/20	1	1
23	80/20	0	1
23	80/20	0	1
23	80/20	0	1
23	80/20	0	1
23	80/20	0	1
23	80/20	0	1
23	1990-10-01	1	1
23	1990-10-01	1	1
23	1990-10-01	1	1
23	1990-10-01	1	1
23	1990-10-01	1	1
23	1990-10-01	1	1
23	1990-10-01	0	1
23	1990-10-01	0	1
23	1990-10-01	0	1
23	1990-10-01	0	1
23	1990-10-01	0	1
23	1990-10-01	0	1
23	100/0	1	1
23	100/0	1	1
23	100/0	1	1
23	100/0	1	1
23	100/0	1	1
23	100/0	1	1
23	100/0	0	1
23	100/0	0	1
23	100/0	0	0
23	100/0	0	1
23	100/0	0	1
23	100/0	0	1
24	50/50	1	0
24	50/50	1	0
24	50/50	1	0
24	50/50	1	0
24	50/50	1	0
24	50/50	1	0
24	50/50	0	0
24	50/50	0	0
24	50/50	0	0
24	50/50	0	0
24	50/50	0	0
24	50/50	0	0
24	60/40	1	0
24	60/40	1	0
24	60/40	1	0
24	60/40	1	0
24	60/40	1	0
24	60/40	1	0
24	60/40	0	0
24	60/40	0	0
24	60/40	0	0
24	60/40	0	0
24	60/40	0	0
24	60/40	0	0
24	70/30	1	1
24	70/30	1	1
24	70/30	1	1
24	70/30	1	1
24	70/30	1	1
24	70/30	1	1
24	70/30	0	1
24	70/30	0	1
24	70/30	0	1
24	70/30	0	1
24	70/30	0	1
24	70/30	0	1
24	80/20	1	1
24	80/20	1	1
24	80/20	1	1
24	80/20	1	1
24	80/20	1	1
24	80/20	1	1
24	80/20	0	1
24	80/20	0	1
24	80/20	0	1
24	80/20	0	1
24	80/20	0	1
24	80/20	0	1
24	1990-10-01	1	1
24	1990-10-01	1	1
24	1990-10-01	1	1
24	1990-10-01	1	1
24	1990-10-01	1	1
24	1990-10-01	1	1
24	1990-10-01	0	1
24	1990-10-01	0	1
24	1990-10-01	0	1
24	1990-10-01	0	1
24	1990-10-01	0	1
24	1990-10-01	0	1
24	100/0	1	1
24	100/0	1	1
24	100/0	1	1
24	100/0	1	1
24	100/0	1	1
24	100/0	1	1
24	100/0	0	1
24	100/0	0	1
24	100/0	0	1
24	100/0	0	1
24	100/0	0	1
24	100/0	0	1
25	50/50	1	0
25	50/50	1	0
25	50/50	1	0
25	50/50	1	0
25	50/50	1	0
25	50/50	1	0
25	50/50	0	0
25	50/50	0	0
25	50/50	0	0
25	50/50	0	0
25	50/50	0	1
25	50/50	0	0
25	60/40	1	1
25	60/40	1	0
25	60/40	1	0
25	60/40	1	1
25	60/40	1	1
25	60/40	1	0
25	60/40	0	1
25	60/40	0	0
25	60/40	0	0
25	60/40	0	0
25	60/40	0	0
25	60/40	0	0
25	70/30	1	1
25	70/30	1	1
25	70/30	1	1
25	70/30	1	1
25	70/30	1	1
25	70/30	1	1
25	70/30	0	1
25	70/30	0	0
25	70/30	0	0
25	70/30	0	1
25	70/30	0	1
25	70/30	0	1
25	80/20	1	1
25	80/20	1	1
25	80/20	1	1
25	80/20	1	1
25	80/20	1	1
25	80/20	1	1
25	80/20	0	0
25	80/20	0	0
25	80/20	0	1
25	80/20	0	0
25	80/20	0	1
25	80/20	0	0
25	1990-10-01	1	1
25	1990-10-01	1	1
25	1990-10-01	1	1
25	1990-10-01	1	1
25	1990-10-01	1	1
25	1990-10-01	1	1
25	1990-10-01	0	0
25	1990-10-01	0	1
25	1990-10-01	0	1
25	1990-10-01	0	1
25	1990-10-01	0	1
25	1990-10-01	0	0
25	100/0	1	1
25	100/0	1	1
25	100/0	1	1
25	100/0	1	1
25	100/0	1	1
25	100/0	1	1
25	100/0	0	1
25	100/0	0	1
25	100/0	0	1
25	100/0	0	1
25	100/0	0	0
25	100/0	0	1
26	50/50	1	0
26	50/50	1	0
26	50/50	1	0
26	50/50	1	0
26	50/50	1	0
26	50/50	1	0
26	50/50	0	0
26	50/50	0	0
26	50/50	0	0
26	50/50	0	0
26	50/50	0	0
26	50/50	0	0
26	60/40	1	0
26	60/40	1	0
26	60/40	1	0
26	60/40	1	0
26	60/40	1	0
26	60/40	1	0
26	60/40	0	0
26	60/40	0	0
26	60/40	0	0
26	60/40	0	0
26	60/40	0	0
26	60/40	0	0
26	70/30	1	1
26	70/30	1	1
26	70/30	1	1
26	70/30	1	1
26	70/30	1	1
26	70/30	1	1
26	70/30	0	1
26	70/30	0	1
26	70/30	0	1
26	70/30	0	1
26	70/30	0	1
26	70/30	0	1
26	80/20	1	1
26	80/20	1	1
26	80/20	1	1
26	80/20	1	1
26	80/20	1	1
26	80/20	1	1
26	80/20	0	1
26	80/20	0	1
26	80/20	0	1
26	80/20	0	1
26	80/20	0	1
26	80/20	0	1
26	1990-10-01	1	1
26	1990-10-01	1	1
26	1990-10-01	1	1
26	1990-10-01	1	1
26	1990-10-01	1	1
26	1990-10-01	1	1
26	1990-10-01	0	1
26	1990-10-01	0	1
26	1990-10-01	0	1
26	1990-10-01	0	1
26	1990-10-01	0	1
26	1990-10-01	0	1
26	100/0	1	1
26	100/0	1	1
26	100/0	1	1
26	100/0	1	1
26	100/0	1	1
26	100/0	1	1
26	100/0	0	1
26	100/0	0	1
26	100/0	0	1
26	100/0	0	1
26	100/0	0	1
26	100/0	0	1
27	50/50	1	0
27	50/50	1	0
27	50/50	1	1
27	50/50	1	0
27	50/50	1	0
27	50/50	1	0
27	50/50	0	0
27	50/50	0	0
27	50/50	0	0
27	50/50	0	0
27	50/50	0	0
27	50/50	0	0
27	60/40	1	1
27	60/40	1	0
27	60/40	1	0
27	60/40	1	1
27	60/40	1	1
27	60/40	1	1
27	60/40	0	0
27	60/40	0	0
27	60/40	0	0
27	60/40	0	0
27	60/40	0	0
27	60/40	0	1
27	70/30	1	1
27	70/30	1	1
27	70/30	1	1
27	70/30	1	1
27	70/30	1	0
27	70/30	1	1
27	70/30	0	0
27	70/30	0	0
27	70/30	0	0
27	70/30	0	0
27	70/30	0	1
27	70/30	0	0
27	80/20	1	1
27	80/20	1	1
27	80/20	1	1
27	80/20	1	1
27	80/20	1	1
27	80/20	1	1
27	80/20	0	0
27	80/20	0	0
27	80/20	0	0
27	80/20	0	0
27	80/20	0	0
27	80/20	0	0
27	1990-10-01	1	1
27	1990-10-01	1	1
27	1990-10-01	1	1
27	1990-10-01	1	1
27	1990-10-01	1	1
27	1990-10-01	1	1
27	1990-10-01	0	1
27	1990-10-01	0	1
27	1990-10-01	0	0
27	1990-10-01	0	1
27	1990-10-01	0	0
27	1990-10-01	0	0
27	100/0	1	1
27	100/0	1	1
27	100/0	1	1
27	100/0	1	1
27	100/0	1	1
27	100/0	1	1
27	100/0	0	0
27	100/0	0	0
27	100/0	0	0
27	100/0	0	1
27	100/0	0	1
27	100/0	0	0
28	50/50	1	0
28	50/50	1	0
28	50/50	1	0
28	50/50	1	0
28	50/50	1	0
28	50/50	1	0
28	50/50	0	0
28	50/50	0	0
28	50/50	0	0
28	50/50	0	0
28	50/50	0	0
28	50/50	0	0
28	60/40	1	0
28	60/40	1	0
28	60/40	1	0
28	60/40	1	0
28	60/40	1	0
28	60/40	1	0
28	60/40	0	0
28	60/40	0	0
28	60/40	0	1
28	60/40	0	0
28	60/40	0	0
28	60/40	0	0
28	70/30	1	1
28	70/30	1	0
28	70/30	1	1
28	70/30	1	0
28	70/30	1	0
28	70/30	1	0
28	70/30	0	0
28	70/30	0	1
28	70/30	0	0
28	70/30	0	0
28	70/30	0	0
28	70/30	0	0
28	80/20	1	0
28	80/20	1	0
28	80/20	1	0
28	80/20	1	1
28	80/20	1	1
28	80/20	1	1
28	80/20	0	1
28	80/20	0	1
28	80/20	0	1
28	80/20	0	1
28	80/20	0	0
28	80/20	0	0
28	1990-10-01	1	0
28	1990-10-01	1	1
28	1990-10-01	1	0
28	1990-10-01	1	1
28	1990-10-01	1	1
28	1990-10-01	1	1
[truncated: 1,962 more rows]
