# Supplementary material for: “Watching Eyes” Triggers Third-Party Punishment: The Role of Emotion Within the Eyes
Source: Front Psychol. 2021 Jul 15;12:681664. doi: 10.3389/fpsyg.2021.681664 (PMC8320698; doi:10.3389/fpsyg.2021.681664)
Supplement: Supplementary file 1 [file Data_Sheet_1.ZIP › 03 Materials and Data/Data/Experiment1.txt]

punishment_with_eye:		[ 18. 312. 591. 302.]
accumulation_with_eye:		[336. 672. 672. 336.]
punishment_probability_with_eye:		[0.05357143 0.46428571 0.87946429 0.89880952]
punishment_without_eye:		[ 18. 239. 540. 299.]
accumulation_without_eye:		[336. 672. 672. 336.]
punishment_probability_without_eye:		[0.05357143 0.35565476 0.80357143 0.88988095]

punishment_with_eye:
1-1		1.0	5.0	6.0	6.0	6.0	6.0	
1-2		0.0	6.0	6.0	6.0	6.0	6.0	
1-3		0.0	0.0	3.0	5.0	5.0	5.0	
1-4		0.0	2.0	6.0	6.0	6.0	6.0	
1-5		0.0	1.0	2.0	3.0	4.0	4.0	
1-6		1.0	1.0	3.0	6.0	6.0	5.0	
1-7		0.0	5.0	6.0	6.0	6.0	6.0	
1-8		0.0	5.0	6.0	6.0	6.0	6.0	
1-9		0.0	3.0	6.0	6.0	6.0	6.0	
1-10		0.0	0.0	1.0	2.0	5.0	4.0	
1-11		0.0	0.0	6.0	6.0	6.0	6.0	
1-12		0.0	0.0	4.0	6.0	6.0	6.0	
1-13		0.0	0.0	0.0	6.0	6.0	6.0	
1-14		0.0	0.0	1.0	5.0	4.0	6.0	
1-15		0.0	3.0	6.0	0.0	1.0	0.0	
1-16		2.0	2.0	3.0	5.0	5.0	4.0	
1-17		0.0	0.0	6.0	6.0	6.0	6.0	
1-18		0.0	0.0	6.0	6.0	6.0	6.0	
1-19		1.0	1.0	5.0	5.0	6.0	6.0	
1-20		0.0	0.0	0.0	4.0	6.0	6.0	
1-21		1.0	0.0	0.0	6.0	5.0	6.0	
1-22		0.0	3.0	3.0	6.0	5.0	5.0	
1-23		1.0	6.0	6.0	6.0	6.0	6.0	
1-24		0.0	0.0	5.0	5.0	6.0	5.0	
1-25		0.0	0.0	0.0	6.0	6.0	6.0	
1-26		0.0	0.0	0.0	5.0	6.0	4.0	
1-27		0.0	0.0	6.0	6.0	6.0	6.0	
1-28		0.0	3.0	6.0	6.0	6.0	6.0	
1-29		0.0	0.0	6.0	6.0	6.0	6.0	
1-30		1.0	2.0	6.0	6.0	6.0	6.0	
2-1		0.0	0.0	2.0	3.0	4.0	5.0	
2-2		0.0	2.0	6.0	6.0	5.0	6.0	
2-3		0.0	0.0	2.0	6.0	6.0	5.0	
2-4		2.0	5.0	5.0	5.0	6.0	5.0	
2-5		0.0	0.0	6.0	6.0	6.0	6.0	
2-6		0.0	0.0	0.0	1.0	6.0	6.0	
2-7		1.0	3.0	4.0	2.0	4.0	1.0	
2-8		0.0	0.0	6.0	6.0	5.0	6.0	
2-9		0.0	2.0	4.0	6.0	6.0	6.0	
2-10		1.0	4.0	5.0	6.0	6.0	6.0	
2-11		0.0	1.0	6.0	6.0	6.0	6.0	
2-12		0.0	1.0	3.0	5.0	6.0	6.0	
2-13		0.0	0.0	5.0	6.0	6.0	6.0	
2-15		0.0	0.0	6.0	6.0	6.0	5.0	
2-16		0.0	0.0	3.0	4.0	4.0	6.0	
2-17		0.0	0.0	0.0	2.0	3.0	4.0	
2-18		0.0	2.0	5.0	6.0	6.0	6.0	
2-19		1.0	6.0	6.0	6.0	6.0	6.0	
2-20		1.0	6.0	6.0	6.0	6.0	6.0	
2-21		0.0	1.0	5.0	5.0	6.0	6.0	
2-22		0.0	3.0	3.0	4.0	4.0	6.0	
2-23		0.0	0.0	2.0	6.0	6.0	6.0	
2-24		1.0	1.0	5.0	3.0	1.0	1.0	
2-26		0.0	2.0	1.0	5.0	6.0	6.0	
2-27		0.0	0.0	1.0	6.0	6.0	6.0	
2-28		3.0	5.0	3.0	5.0	6.0	6.0	


punishment_without_eye:
1-1		0.0	1.0	2.0	5.0	6.0	6.0	
1-2		1.0	0.0	0.0	0.0	3.0	6.0	
1-3		0.0	0.0	6.0	5.0	6.0	6.0	
1-4		0.0	3.0	6.0	6.0	6.0	6.0	
1-5		0.0	1.0	1.0	1.0	3.0	5.0	
1-6		0.0	1.0	1.0	5.0	6.0	5.0	
1-7		0.0	5.0	6.0	6.0	6.0	6.0	
1-8		2.0	4.0	6.0	6.0	6.0	6.0	
1-9		0.0	1.0	5.0	6.0	6.0	6.0	
1-10		0.0	1.0	0.0	2.0	5.0	3.0	
1-11		0.0	0.0	6.0	6.0	6.0	6.0	
1-12		0.0	0.0	3.0	5.0	6.0	6.0	
1-13		0.0	0.0	0.0	3.0	6.0	6.0	
1-14		0.0	0.0	1.0	4.0	6.0	4.0	
1-15		0.0	2.0	6.0	0.0	0.0	1.0	
1-16		3.0	4.0	3.0	3.0	4.0	4.0	
1-17		0.0	0.0	5.0	6.0	6.0	5.0	
1-18		0.0	0.0	6.0	6.0	6.0	6.0	
1-19		0.0	1.0	5.0	6.0	5.0	6.0	
1-20		0.0	0.0	0.0	3.0	5.0	6.0	
1-21		0.0	0.0	0.0	6.0	6.0	6.0	
1-22		0.0	2.0	4.0	6.0	6.0	5.0	
1-23		0.0	0.0	0.0	2.0	6.0	6.0	
1-24		0.0	0.0	4.0	5.0	5.0	6.0	
1-25		0.0	0.0	0.0	6.0	6.0	5.0	
1-26		0.0	0.0	0.0	5.0	5.0	4.0	
1-27		0.0	0.0	6.0	6.0	6.0	6.0	
1-28		1.0	1.0	4.0	2.0	4.0	5.0	
1-29		0.0	0.0	6.0	6.0	6.0	6.0	
1-30		0.0	0.0	3.0	3.0	3.0	3.0	
2-1		0.0	1.0	1.0	4.0	6.0	6.0	
2-2		0.0	0.0	6.0	6.0	6.0	6.0	
2-3		0.0	0.0	2.0	6.0	6.0	6.0	
2-4		1.0	2.0	5.0	5.0	6.0	4.0	
2-5		0.0	0.0	6.0	6.0	6.0	6.0	
2-6		0.0	0.0	0.0	0.0	6.0	6.0	
2-7		2.0	5.0	1.0	2.0	2.0	2.0	
2-8		0.0	0.0	6.0	6.0	5.0	6.0	
2-9		0.0	0.0	5.0	6.0	6.0	6.0	
2-10		0.0	1.0	1.0	0.0	3.0	2.0	
2-11		0.0	1.0	6.0	6.0	6.0	6.0	
2-12		1.0	3.0	6.0	5.0	5.0	6.0	
2-13		0.0	0.0	5.0	6.0	6.0	6.0	
2-15		0.0	0.0	0.0	6.0	6.0	6.0	
2-16		0.0	0.0	0.0	3.0	5.0	6.0	
2-17		0.0	0.0	0.0	4.0	3.0	4.0	
2-18		0.0	1.0	6.0	5.0	5.0	6.0	
2-19		1.0	0.0	1.0	3.0	5.0	5.0	
2-20		0.0	5.0	6.0	6.0	6.0	6.0	
2-21		1.0	3.0	5.0	5.0	5.0	6.0	
2-22		0.0	0.0	3.0	6.0	6.0	6.0	
2-23		0.0	0.0	0.0	5.0	5.0	6.0	
2-24		3.0	5.0	6.0	6.0	6.0	6.0	
2-26		0.0	0.0	0.0	4.0	5.0	6.0	
2-27		0.0	0.0	4.0	5.0	5.0	6.0	
2-28		2.0	5.0	4.0	3.0	3.0	5.0	
