# Supplementary material for: “Watching Eyes” Triggers Third-Party Punishment: The Role of Emotion Within the Eyes
Source: Front Psychol. 2021 Jul 15;12:681664. doi: 10.3389/fpsyg.2021.681664 (PMC8320698; doi:10.3389/fpsyg.2021.681664)
Supplement: Supplementary file 1 [file Data_Sheet_1.ZIP › 03 Materials and Data/Data/Experiment2.txt]

punishment_negetive_eye:		[ 173. 1278. 2158. 1106.]
accumulation_negetive_eye:		[1200. 2400. 2400. 1200.]
punishment_probability_negetive_eye:		[0.14416667 0.5325     0.89916667 0.92166667]
punishment_positive_eye:		[ 115. 1035. 2049. 1053.]
accumulation_positive_eye:		[1200. 2400. 2400. 1200.]
punishment_probability_positive_eye:		[0.09583333 0.43125    0.85375    0.8775    ]

punishment_negetive_eye:
1-1		7.0	15.0	19.0	28.0	24.0	26.0	
1-2		0.0	12.0	27.0	29.0	30.0	30.0	
1-3		1.0	0.0	0.0	30.0	30.0	30.0	
1-4		1.0	1.0	27.0	25.0	30.0	29.0	
1-5		3.0	26.0	28.0	30.0	30.0	30.0	
1-6		0.0	1.0	30.0	30.0	30.0	29.0	
1-7		2.0	25.0	27.0	29.0	30.0	30.0	
1-8		1.0	30.0	30.0	30.0	30.0	30.0	
1-9		0.0	0.0	12.0	24.0	30.0	28.0	
1-10		5.0	28.0	29.0	30.0	29.0	29.0	
1-11		1.0	2.0	27.0	28.0	30.0	25.0	
1-12		0.0	1.0	25.0	28.0	29.0	29.0	
1-13		0.0	0.0	30.0	29.0	30.0	30.0	
1-14		0.0	0.0	0.0	22.0	29.0	28.0	
1-15		5.0	10.0	23.0	22.0	20.0	28.0	
1-16		14.0	21.0	21.0	19.0	24.0	22.0	
1-17		0.0	0.0	1.0	29.0	28.0	29.0	
1-18		0.0	0.0	30.0	30.0	30.0	30.0	
1-19		1.0	8.0	29.0	30.0	29.0	29.0	
1-20		7.0	12.0	29.0	29.0	29.0	30.0	
2-1		0.0	1.0	14.0	27.0	29.0	29.0	
2-2		13.0	7.0	19.0	15.0	19.0	17.0	
2-3		14.0	14.0	24.0	28.0	25.0	25.0	
2-4		0.0	26.0	30.0	30.0	30.0	30.0	
2-5		6.0	6.0	17.0	29.0	29.0	30.0	
2-6		0.0	15.0	28.0	30.0	30.0	20.0	
2-8		11.0	18.0	19.0	20.0	19.0	24.0	
2-9		0.0	1.0	29.0	30.0	30.0	30.0	
2-10		7.0	11.0	19.0	24.0	26.0	27.0	
2-11		5.0	4.0	25.0	27.0	28.0	26.0	
2-12		6.0	0.0	0.0	0.0	28.0	30.0	
2-13		0.0	0.0	28.0	30.0	30.0	30.0	
2-14		1.0	2.0	5.0	13.0	14.0	20.0	
2-15		0.0	24.0	29.0	30.0	30.0	29.0	
2-16		0.0	2.0	23.0	26.0	24.0	26.0	
2-17		1.0	1.0	1.0	30.0	29.0	29.0	
2-18		0.0	15.0	30.0	30.0	30.0	30.0	
2-19		7.0	14.0	25.0	23.0	28.0	24.0	
2-20		25.0	29.0	28.0	30.0	30.0	29.0	


punishment_positive_eye:
1-1		1.0	3.0	9.0	15.0	14.0	13.0	
1-2		0.0	1.0	14.0	22.0	30.0	30.0	
1-3		0.0	0.0	0.0	30.0	30.0	30.0	
1-4		1.0	1.0	30.0	30.0	30.0	28.0	
1-5		0.0	16.0	27.0	24.0	26.0	30.0	
1-6		0.0	1.0	30.0	30.0	29.0	30.0	
1-7		0.0	10.0	16.0	30.0	28.0	30.0	
1-8		2.0	26.0	30.0	30.0	30.0	30.0	
1-9		0.0	1.0	16.0	24.0	29.0	30.0	
1-10		7.0	26.0	30.0	30.0	30.0	30.0	
1-11		0.0	4.0	27.0	27.0	28.0	26.0	
1-12		1.0	0.0	16.0	23.0	30.0	28.0	
1-13		1.0	0.0	30.0	29.0	30.0	29.0	
1-14		0.0	0.0	0.0	23.0	27.0	28.0	
1-15		4.0	7.0	22.0	20.0	24.0	28.0	
1-16		7.0	13.0	19.0	20.0	17.0	21.0	
1-17		0.0	0.0	2.0	29.0	28.0	30.0	
1-18		2.0	2.0	30.0	30.0	30.0	30.0	
1-19		0.0	10.0	30.0	30.0	30.0	29.0	
1-20		0.0	2.0	21.0	20.0	24.0	23.0	
2-1		0.0	1.0	11.0	28.0	27.0	29.0	
2-2		10.0	12.0	20.0	16.0	22.0	15.0	
2-3		10.0	8.0	23.0	25.0	23.0	23.0	
2-4		3.0	27.0	30.0	30.0	30.0	29.0	
2-5		2.0	6.0	17.0	28.0	29.0	30.0	
2-6		0.0	22.0	25.0	30.0	30.0	22.0	
2-8		4.0	9.0	17.0	19.0	19.0	21.0	
2-9		0.0	0.0	30.0	30.0	30.0	30.0	
2-10		7.0	17.0	21.0	25.0	24.0	23.0	
2-11		5.0	6.0	23.0	29.0	28.0	28.0	
2-12		3.0	0.0	1.0	1.0	27.0	29.0	
2-13		0.0	0.0	0.0	30.0	29.0	29.0	
2-14		0.0	3.0	4.0	17.0	13.0	12.0	
2-15		1.0	5.0	12.0	30.0	28.0	30.0	
2-16		2.0	4.0	20.0	23.0	25.0	27.0	
2-17		1.0	0.0	3.0	28.0	29.0	29.0	
2-18		0.0	0.0	30.0	30.0	29.0	30.0	
2-19		5.0	11.0	17.0	24.0	22.0	26.0	
2-20		25.0	29.0	30.0	29.0	30.0	29.0	
